# Supplementary material for: Suppression of Phytochrome-Interacting Factors Enhances Photoresponses of Seedlings and Delays Flowering With Increased Plant Height in Brachypodium distachyon
Source: Front Plant Sci. 2021 Sep 28;12:756795. doi: 10.3389/fpls.2021.756795 (PMC8505764; doi:10.3389/fpls.2021.756795)
Supplement: Supplementary file 1 [file Data_Sheet_1.zip]

Archive with 2 entries (2 files):
- Supplementary Data 1-4.XLSX
- Supplementary Figures and Tables.PDF
