# Supplementary material for: Suppression of Phytochrome-Interacting Factors Enhances Photoresponses of Seedlings and Delays Flowering With Increased Plant Height in Brachypodium distachyon
Source: Front Plant Sci. 2021 Sep 28;12:756795. doi: 10.3389/fpls.2021.756795 (PMC8505764; doi:10.3389/fpls.2021.756795)
Supplement: Supplementary file 1 [file Data_Sheet_1.zip › Supplementary Data 1-4.XLSX]

## Sheet: Data 1
Supplementary Data 1. Differentially expressed genes in BdPIL1/RNAi versus Bd21-3. Differentially expressed genes (DEGs) exhibiting more than 2-fold changes (P < 0.05) in BdPIL1/RNAi compared with those in Bd21-3 were listed. Biological triplicates were averaged.
Gene_Symbol	Protein_ID	Description	Fold changes in log2 value (BdPIL1/RNAi vs. Bd21-3)	P value
LOC112271541	.	uncharacterized LOC112271541	24.8913	0.00516945
LOC100839379	.	uncharacterized LOC100839379	21.7536	4.53877e-06
LOC112268938	.	uncharacterized LOC112268938	18.2652	0.000170088
LOC112271739	.	uncharacterized LOC112271739	11.7448	0.000581311
LOC100843539	XP_003563256.2	26 kDa endochitinase 1	6.802	0.00292865
LOC100823655	XP_010240067.1	chitinase 4	6.68416	0.00127231
LOC100842143	XP_010234043.1; XP_024316547.1; XP_014755659.1; XP_014755660.1	U-box domain-containing protein 34	6.03561	0.0253677
LOC100837857	XP_003564488.1	17.5 kDa class II heat shock protein	5.59369	5.40905e-05
LOC100843879	XP_003570601.1; XP_010236093.1	24.1 kDa heat shock protein, mitochondrial	4.85195	0.00137436
LOC100845214	XP_010235737.1	uncharacterized LOC100845214	4.81893	5.79812e-05
LOC100822536	XP_003568243.1	lichenase-2	4.56622	0.00496063
LOC100838171	XP_010232793.1	dehydration-responsive element-binding protein 1H	4.45639	0.000461065
LOC100831596	XP_010238611.1	xylanase inhibitor protein 1	4.43491	0.00125053
LOC104581560	.	uncharacterized LOC104581560	4.06979	0.00595661
LOC104581291	XP_010235898.1	uncharacterized LOC104581291	3.82413	0.000184798
LOC100843335	XP_003563996.1	16.0 kDa heat shock protein, peroxisomal	3.79904	0.00469588
LOC112271538	.	uncharacterized LOC112271538	3.78934	0.000454175
LOC100840909	XP_003566133.1	lichenase-2	3.74914	0.000166672
LOC100839776	XP_014751020.1	heavy metal-associated isoprenylated plant protein 28	3.68535	2.44357e-05
LOC100831382	XP_003558740.1	protein SULFUR DEFICIENCY-INDUCED 2	3.54963	0.000442882
LOC104581878	XP_010229201.1	uncharacterized LOC104581878	3.53257	0.000129376
LOC100837867	XP_003567456.1	dehydration-responsive element-binding protein 1H	3.51369	3.01028e-05
LOC100845546	XP_010230355.1	uncharacterized LOC100845546	3.4541	0.00515949
MIR395K	.	bdi-miR395k-3p	3.4383	0.0220025
LOC100820881	XP_010239617.1	thiosulfate sulfurtransferase 16, chloroplastic	3.37023	3.01921e-05
LOC100824256	XP_003580663.1	heat shock protein 82	3.32735	1.51719e-05
LOC104581552	XP_010227659.2	zinc finger protein ZAT12	3.29414	0.000791343
LOC104581744	XP_024313848.1; XP_010228444.1	uncharacterized LOC104581744	3.28064	2.35158e-07
LOC100837855	XP_003563654.1	zinc finger protein ZAT8	3.17312	4.60933e-06
MIR395P	.	microRNA MIR395p	3.03473	0.00185735
MIR395P	.	bdi-miR395p-5p	3.03469	0.00211584
LOC104582290	XP_010230041.1	RING-H2 finger protein ATL39	3.00532	0.00796459
LOC100836040	XP_003571781.1; XP_024316259.1	flowering locus K homology domain	2.97706	6.29453e-06
LOC100821340	XP_024316363.1; XP_003558209.1	uncharacterized LOC100821340	2.97254	0.00248533
LOC100826767	XP_003571146.1	uncharacterized LOC100826767	2.89214	0.00039054
MIR395P	.	bdi-miR395p-3p	2.88139	0.000430846
MIR395G	.	bdi-miR395g-3p	2.85597	0.0155987
MIR395F	.	bdi-miR395f-3p	2.85452	0.0129244
LOC106866750	XP_024319304.1	auxin-responsive protein SAUR36	2.83687	0.0151592
LOC100840403	XP_003564580.1	heat shock cognate 70 kDa protein	2.83391	0.00307118
LOC104581633	.	uncharacterized LOC104581633	2.83025	0.00831993
LOC100823520	XP_003578750.1	uncharacterized LOC100823520	2.82908	0.00247801
LOC100837182	XP_003571173.1	basic blue protein	2.82021	0.000807396
LOC100834198	XP_003569717.1	uncharacterized LOC100834198	2.81804	0.000214322
LOC100823053	XP_003566469.1	protein ALP1-like	2.81014	0.00157435
LOC100845581	XP_024314175.1; XP_024314173.1; XP_014754286.1; XP_024314174.1; XP_010231055.1	uncharacterized LOC100845581	2.80599	0.0141476
LOC100823590	XP_003573507.1	NAC domain-containing protein 21/22	2.76781	0.00645226
LOC100821820	XP_003571623.1	uncharacterized LOC100821820	2.76407	0.000115436
LOC100824028	XP_003578579.1	probable flavin-containing monooxygenase 1	2.76402	0.000761207
LOC100828541	XP_003578342.1	uncharacterized protein LOC100828541	2.75482	9.25745e-06
LOC100830736	XP_003570305.1	ethylene-responsive transcription factor ERF003	2.734	0.0106829
LOC100831178	XP_003577849.1; NP_001304810.1	CBL-interacting protein kinase 15-like	2.71845	0.000747399
MIR393B	.	bdi-miR393b-3p	2.71615	0.00594092
LOC100822751	XP_003570701.1	18.6 kDa class III heat shock protein	2.65882	0.00469204
LOC100842982	XP_003557511.1	uncharacterized LOC100842982	2.62889	0.00143751
LOC100821542	XP_003558125.1	abscisic acid receptor PYL4	2.61134	0.00242984
LOC100822784	XP_024312662.1; XP_003557957.1	CBL-interacting protein kinase 10	2.60169	0.000267943
LOC104581781	.	uncharacterized LOC104581781	2.58308	0.00205869
MIR393B	.	microRNA MIR393b	2.57578	0.012285
LOC104581635	.	uncharacterized LOC104581635	2.56985	0.00176777
LOC100839302	XP_010231300.1	probable mediator of RNA polymerase II transcription subunit 37c	2.56887	0.000124783
MIR393B	.	bdi-miR393b-5p	2.56479	0.0122753
LOC100841029	XP_010231299.1	histone H2B.11	2.55819	0.00890725
LOC100838125	XP_003558428.1; XP_010228927.1	uncharacterized protein At1g01500	2.55569	0.00264198
LOC100840361	XP_003559611.1	63 kDa globulin-like protein	2.55496	0.0048098
LOC100824543	.	.	2.54681	0.00128728
LOC112269235	.	uncharacterized LOC112269235	2.54358	0.00388569
MIR395J	.	bdi-miR395j-3p	2.53169	0.0115627
LOC100842584	XP_003557592.1	membrane protein PM19L	2.52618	0.000705736
LOC112271627	XP_024317117.1	uncharacterized LOC112271627	2.52575	0.00825745
LOC104585285	XP_014752344.1	12-oxophytodienoate reductase 2	2.50358	0.000797375
MIR395E	.	bdi-miR395e-3p	2.5	0.0213952
LOC106866729	XP_024319306.1	auxin-responsive protein SAUR36	2.4925	2.0477e-05
LOC100834717	XP_003571168.4	E3 ubiquitin-protein ligase EL5	2.48002	0.0171507
LOC100828307	XP_010234740.1	heat stress transcription factor A-2c	2.46062	0.000142598
LOC100822975	XP_003574669.1	SKP1-like protein 1	2.46013	0.0162597
LOC100838644	XP_010238502.1	auxin-responsive protein SAUR36	2.4599	0.000402626
LOC100830410	XP_003566851.3	sulfoquinovosidase	2.43957	0.000475776
LOC100830331	XP_003571406.2	zinc finger protein CONSTANS-LIKE 4	2.43611	0.000448769
LOC100841820	XP_003564500.1	RING-H2 finger protein ATL74	2.41618	0.000206622
LOC100825213	XP_003571523.1; XP_014756175.1	nuclear transcription factor Y subunit C-4	2.40509	0.000151455
LOC112271549	XP_024316633.1	uncharacterized LOC112271549	2.39436	0.000298114
LOC100834477	XP_024312894.1	protein MOTHER of FT and TFL1 homolog 1	2.38704	0.024536
LOC100837236	XP_003562728.1	uncharacterized LOC100837236	2.38229	0.000866438
MIR156H	.	bdi-miR156h-5p	2.35997	0.0196105
MIR169E	.	microRNA MIR169e	2.35404	0.0376029
LOC100840508	XP_003565178.1	probable E3 ubiquitin-protein ligase XBOS31	2.34414	0.000330774
MIR169E	.	bdi-miR169e-5p	2.3438	0.0373101
MIR395F	.	microRNA MIR395f	2.34044	0.04242
LOC100834804	XP_003570404.1; XP_010235970.1	magnesium transporter MgtE	2.33693	0.000182705
LOC100823156	XP_003568245.1	expansin-A4	2.32924	0.00051791
LOC100833653	XP_010240525.1	uncharacterized LOC100833653	2.32735	0.000955598
MIR395K	.	microRNA MIR395k	2.32259	0.00482126
LOC100830815	XP_003567358.1; XP_010230793.1	protein LNK4	2.32118	0.000991321
LOC100843199	XP_003558276.1	17.9 kDa class I heat shock protein	2.31942	0.000721391
LOC106865690	XP_014751784.1; XP_024311151.1	uncharacterized LOC106865690	2.30893	0.00597774
MIR395F	.	bdi-miR395f-5p	2.30236	0.045974
LOC100826458	XP_003572132.1	basic blue protein	2.29972	0.0136173
LOC100823873	XP_010232655.2	gibberellin 20 oxidase 2	2.29934	0.000127206
MIR395K	.	bdi-miR395k-5p	2.29735	0.00422829
LOC100838193	XP_003572300.1	protein DMR6-LIKE OXYGENASE 1	2.29543	0.000184349
MIR395A	.	microRNA MIR395a	2.28693	0.0389873
MIR395A	.	bdi-miR395a	2.26887	0.0395434
LOC100841399	XP_010228957.1	homocysteine S-methyltransferase 1	2.24921	8.88656e-07
LOC104582712	XP_010231566.1	uncharacterized LOC104582712	2.2466	0.000197303
LOC100823927	XP_010238422.1; XP_003578497.1	two-component response regulator-like PRR95	2.24006	0.000720111
LOC100825828	XP_003571332.1	auxin-induced protein 15A	2.23619	0.005166
LOC112268859	XP_024310814.1	glutaredoxin-C10-like	2.23036	0.00879252
LOC100831912	XP_003580185.1	uncharacterized LOC100831912	2.21991	0.00572176
LOC100844662	XP_003565681.1	jasmonic acid-amido synthetase JAR2	2.21881	0.000196853
LOC104585272	XP_014751650.1; XP_024311186.1; XP_024311188.1; XP_024311187.1; XP_014751649.1	uncharacterized LOC104585272	2.21549	0.0256698
LOC100834249	XP_003577778.1	light-inducible protein CPRF2	2.21405	0.000520778
LOC100826685	XP_010228054.1	SPX domain-containing membrane protein Os06g0129400	2.2101	0.000572509
LOC100839749	XP_003577288.1	CASP-like protein 1U2	2.20726	0.000124563
LOC100831171	XP_003577040.1	putative F-box/FBD/LRR-repeat protein At5g56810	2.20653	0.0159281
LOC104581902	.	uncharacterized LOC104581902	2.20509	0.000748561
LOC100826175	XP_014753748.1; XP_010229071.1	mitochondrial import inner membrane translocase subunit TIM14-3	2.20174	0.00179826
LOC100830529	XP_010235663.1	transcription factor bHLH128	2.20038	0.00611489
MIR395C	.	bdi-miR395c-3p	2.19373	0.0446538
LOC100829885	XP_003563543.1	uncharacterized LOC100829885	2.19152	0.00364183
LOC104584652	.	uncharacterized LOC104584652	2.18918	0.00128473
LOC100844591	XP_014756148.1; XP_003572945.1	uncharacterized LOC100844591	2.18601	0.00338035
MIR156H	.	microRNA MIR156h	2.18365	0.00248733
LOC104582565	XP_010230851.1	ubiquitin	2.18063	0.0101024
MIR156H	.	bdi-miR156h-3p	2.17719	0.00242056
LOC100846648	XP_003577396.1	uncharacterized LOC100846648	2.16402	0.0248174
LOC100832543	XP_024314295.1; XP_003566428.1	uncharacterized LOC100832543	2.16364	0.00302837
LOC100839085	XP_003567306.1	RING-H2 finger protein ATL72	2.1574	0.00354858
LOC100844125	XP_003578479.1	UDP-glucose 4-epimerase 3	2.13886	0.000658906
LOC100834853	XP_003578363.1	probable sarcosine oxidase	2.13762	0.000763702
LOC100828255	XP_010228109.3	auxin-responsive protein SAUR50	2.13694	0.020843
LOC100838542	XP_003579704.1	beta-fructofuranosidase, insoluble isoenzyme 2	2.13418	0.00011057
LOC112270317	.	small nucleolar RNA snoR134	2.12811	0.00355638
LOC100822546	.	.	2.12617	0.000263384
LOC112272342	.	uncharacterized LOC112272342	2.11573	0.00433485
LOC100837071	XP_010230881.1	16.9 kDa class I heat shock protein 3	2.11409	0.00346561
LOC100829751	XP_003579027.1	BURP domain-containing protein 3	2.10619	0.00173804
LOC100843946	XP_010227607.1	uncharacterized LOC100843946	2.10075	0.00379145
LOC100821364	XP_003579984.1	protein MHF2 homolog	2.09709	0.0157973
LOC100842720	XP_003562174.1	heavy metal-associated isoprenylated plant protein 44	2.09565	0.00176261
LOC100838809	XP_003573559.1	ethylene-responsive transcription factor 9	2.09083	0.0278214
LOC100823840	XP_010240189.1	B-box zinc finger protein 20	2.09014	0.00825486
LOC100824172	XP_024315446.1; XP_010230641.1; XP_003565754.1	G-type lectin S-receptor-like serine/threonine-protein kinase At2g19130	2.08965	0.00140381
LOC100834691	XP_014752790.1	uncharacterized LOC100834691	2.08263	0.000942744
LOC100822702	XP_003580155.1	uncharacterized LOC100822702	2.08095	0.00107956
LOC100844174	XP_003568822.1	uncharacterized LOC100844174	2.07445	0.00312815
LOC100827048	XP_003564875.1	BAG family molecular chaperone regulator 4	2.07388	0.000965164
LOC100846812	XP_003568659.1; XP_014753925.1	CASP-like protein 4B4	2.06254	0.000585179
LOC100823145	XP_003565204.1	protein DOG1-like 3	2.06125	0.00144181
LOC104582654	XP_024314740.1	L10-interacting MYB domain-containing protein-like	2.05965	0.0326539
LOC100826901	XP_003576960.1	B-box zinc finger protein 23	2.05117	0.00377246
LOC104585333	XP_010239901.1; XP_010239902.1	uncharacterized LOC104585333	2.0479	0.00603695
LOC100835463	XP_003559010.1	zinc finger protein 1	2.04662	0.000432326
LOC112270569	.	uncharacterized LOC112270569	2.04316	0.0110922
LOC100834553	XP_003578362.3; XP_010238321.3	probable sarcosine oxidase	2.03923	0.00698844
LOC100825125	XP_003575089.1	E3 ubiquitin-protein ligase PUB23	2.02984	0.0080312
LOC104584644	XP_010237950.1	RING-H2 finger protein ATL74	2.0269	0.0121839
LOC100824665	XP_003563694.1	multiprotein-bridging factor 1c	2.02368	0.0020371
MIR395E	.	bdi-miR395e-5p	2.02193	0.0417177
LOC100830985	XP_003578774.1	xylanase inhibitor protein 1	2.01789	0.00237303
LOC112270891	.	uncharacterized LOC112270891	2.01587	0.000703344
LOC100839462	XP_024318928.1; XP_003579059.1	asparagine synthetase [glutamine-hydrolyzing]	2.01247	0.00223906
LOC112271110	XP_024315876.1	uncharacterized LOC112271110	2.00712	0.0037309
LOC100845455	XP_003580647.1	phenolic glucoside malonyltransferase 2	2.00613	0.00528579
LOC112272101	.	small nucleolar RNA snoR31/Z110/Z27	2.00531	0.00302063
LOC100846683	XP_003581566.1	uncharacterized LOC100846683	2.00215	0.001721
LOC100830296	XP_003563958.1	zinc finger protein HD1	-2.00016	0.00459958
LOC100826370	XP_003557120.1	magnesium-chelatase subunit ChlI, chloroplastic	-2.00564	0.00840079
LOC100834473	XP_003563396.1	patellin-4	-2.00589	0.00114589
LOC100845606	XP_003572665.1	heavy metal-associated isoprenylated plant protein 47	-2.00754	0.00302849
LOC100840056	XP_024318946.1; XP_003577879.1	protein ZINC INDUCED FACILITATOR-LIKE 1	-2.00995	0.00190069
LOC100838697	XP_014756634.1	coumaroyl-CoA:anthocyanidin 3-O-glucoside-6''-O-coumaroyltransferase 2	-2.01034	0.00107293
LOC100841245	XP_003572723.1	transcription factor NIGT1	-2.01114	0.00176582
LOC100841663	XP_003575318.1	probable aldo-keto reductase 2	-2.01299	0.00370074
LOC100842357	XP_003573398.1	germin-like protein 8-11	-2.01495	0.0370637
LOC100823095	XP_003557696.1	quinone-oxidoreductase QR2	-2.01579	0.00592433
LOC100833327	XP_010233961.1	CBL-interacting protein kinase 29	-2.01835	0.00153687
LOC100823334	XP_003580157.1	protein PELPK1-like	-2.0191	4.42511e-05
LOC100833077	XP_010231976.1; XP_003569292.1	protein MARD1	-2.02067	0.0010108
LOC100842079	XP_003559398.1	MADS-box transcription factor 14-like	-2.0223	0.00165597
LOC104584294	XP_014755744.1	vegetative cell wall protein gp1	-2.02445	0.00835558
LOC100836595	XP_003578538.1	probable aquaporin PIP2-7	-2.02692	3.2716e-05
LOC100843581	XP_024318161.1; XP_024318163.1; XP_003573825.1; XP_014757023.1; XP_024318162.1	cycloartenol synthase	-2.02886	0.00224876
LOC100836672	XP_010237391.1	agglutinin isolectin 3	-2.03078	0.0135035
LOC100829170	XP_003564293.2	hydroxyproline O-galactosyltransferase GALT6	-2.03758	0.00928622
LOC100830853	XP_003557220.2	acid phosphatase 1	-2.0376	0.00383617
LOC112268913	XP_024310953.1	LOB domain-containing protein 42-like	-2.04103	0.000646991
LOC100821805	XP_003567484.1	uncharacterized LOC100821805	-2.04155	0.003568
LOC100824628	XP_003557700.1	uclacyanin 1	-2.04697	0.00115632
LOC100844519	XP_003579640.1	protein PYRICULARIA ORYZAE RESISTANCE 21	-2.04729	0.00181086
LOC100838653	XP_003580040.4	probable calcium-binding protein CML22	-2.04764	3.16393e-05
LOC100829635	XP_003576886.1	uncharacterized protein At1g76660	-2.04776	0.00120011
LOC100837903	XP_003573965.1	probable E3 ubiquitin-protein ligase ATL44	-2.04849	0.00480225
LOC100835043	XP_003576622.1	putative cyclin-dependent kinase F-2	-2.0491	0.00151301
LOC100825801	XP_003564532.1	protein trichome birefringence-like 28	-2.05049	0.000484101
LOC100837499	XP_003574631.1	patatin-like protein 2	-2.05126	0.00057293
LOC100846262	XP_003580066.1	endoglucanase 12	-2.05165	0.000269767
LOC100835371	XP_003579778.1	oil body-associated protein 1A	-2.05167	0.000499298
LOC100831513	XP_010234592.1	magnesium-chelatase subunit ChlH, chloroplastic	-2.05291	0.0192193
LOC100843350	XP_003568052.1	Bowman-Birk type wound-induced proteinase inhibitor WIP1	-2.05346	0.00076152
LOC100843145	XP_003565676.1	protein TsetseEP-like	-2.05422	0.00709885
LOC100833535	XP_010230827.1; XP_014752143.1; XP_003560604.1	UDP-glucose 6-dehydrogenase 4	-2.05475	0.000336974
LOC100825392	XP_010232475.1	uncharacterized LOC100825392	-2.05849	0.0252373
LOC100834026	XP_003573454.1	probable mixed-linked glucan synthase 6	-2.06175	0.00204113
LOC100828400	XP_003571585.1	uncharacterized LOC100828400	-2.0625	0.0157213
LOC100839291	XP_003566350.1	pathogen-related protein	-2.0626	0.00462594
LOC100844692	XP_003573829.1; XP_010234659.1	obtusifoliol 14-alpha demethylase	-2.06275	0.00012697
LOC100827654	XP_003563865.1	achilleol B synthase	-2.06527	0.00294888
LOC100834581	XP_003562719.1	non-specific lipid-transfer protein 4	-2.0656	0.0018193
LOC100833264	XP_003568447.1	probably inactive leucine-rich repeat receptor-like protein kinase At5g48380	-2.06671	0.00115289
LOC100838172	XP_003567608.1	protein SENESCENCE-ASSOCIATED GENE 21, mitochondrial	-2.06763	0.0031168
LOC100833962	XP_003580449.1	growth-regulating factor 3	-2.06793	0.00224386
LOC106866626	XP_024318495.1	uncharacterized LOC106866626	-2.06811	0.00456429
LOC100844141	XP_003580397.1	calcium-dependent protein kinase 13	-2.06895	0.00826915
LOC100844375	XP_010235996.2; XP_024316211.1	putative protein FAR1-RELATED SEQUENCE 10	-2.06923	0.000333616
LOC100840902	XP_003564754.1	SUN domain-containing protein 4	-2.06962	0.000515624
LOC100836034	XP_010233837.1	uncharacterized LOC100836034	-2.07155	0.000308366
LOC100830658	XP_003576342.1	uncharacterized LOC100830658	-2.07168	0.00611042
LOC100829048	XP_014757529.1	uncharacterized LOC100829048	-2.07256	0.000565078
LOC100822824	XP_024311285.1; XP_003581632.1	hydroxycinnamoyltransferase 2	-2.07342	0.00139615
LOC100834497	XP_003569634.1	myb-related protein Hv33	-2.07466	0.000295631
LOC100845857	XP_003560505.2	xyloglucan endotransglucosylase/hydrolase protein 24	-2.07486	0.000112393
LOC100846220	XP_003573582.1	xyloglucan endotransglycosylase/hydrolase protein 8	-2.07601	0.00203592
LOC100844777	XP_010236849.1	ethylene-responsive transcription factor ERF027	-2.079	0.0110896
LOC100842184	XP_003578726.1	isoflavone reductase homolog	-2.07907	0.00144479
LOC100823116	XP_003579655.1	glycerophosphodiester phosphodiesterase GDPD2	-2.08347	0.00176822
LOC100830532	XP_003573531.1	cysteine-rich and transmembrane domain-containing protein WIH2	-2.08432	0.0114977
LOC100833834	XP_003559373.1	transcription factor JUNGBRUNNEN 1	-2.08469	0.00214442
LOC100840648	XP_003573974.1	heavy metal-associated isoprenylated plant protein 3	-2.08576	0.00157823
LOC100827820	XP_003577507.1	uncharacterized LOC100827820	-2.08767	0.00477682
LOC100826408	.	uncharacterized LOC100826408	-2.08845	0.00193012
LOC100825799	XP_003563944.1	UDP-glucose:2-hydroxyflavanone C-glucosyltransferase	-2.08929	0.000506724
LOC100842680	XP_010238335.1	E3 ubiquitin-protein ligase RNF19B-like	-2.0916	0.00218983
LOC100839314	XP_003572515.1	inositol-tetrakisphosphate 1-kinase 4	-2.09403	0.009045
LOC100825608	XP_003569691.1	alliin lyase	-2.09499	4.5973e-05
LOC100826707	XP_003559995.1	protein PELPK1-like	-2.09507	0.00901695
LOC100838570	XP_003563818.1	ubiquitin-conjugating enzyme E2 5B	-2.09601	0.00102322
LOC100836233	XP_014753698.1	integrin-linked protein kinase 1	-2.09837	0.000551681
LOC100844919	XP_003577007.1	citrate-binding protein	-2.09945	0.00584552
LOC100840599	XP_003563663.1	SPX domain-containing protein 1	-2.10064	0.00158162
LOC100824334	XP_003558972.1	RHOMBOID-like protein 2	-2.10412	0.000471179
LOC100845959	XP_024311604.1; XP_003580145.1	UDP-xylose transporter 1	-2.11178	0.0274256
LOC106866457	XP_014756186.1	uncharacterized LOC106866457	-2.11196	0.00286019
LOC100837708	XP_003574385.1	cinnamoyl-CoA reductase-like SNL6	-2.11573	0.00195774
LOC100840048	XP_010238805.1	probable chalcone--flavonone isomerase 3	-2.11681	9.08931e-05
LOC100841376	XP_003559248.1	UDP-glucose 6-dehydrogenase 4	-2.11982	0.00200579
LOC100821495	XP_003567808.1; XP_014753475.1	uncharacterized LOC100821495	-2.11988	0.000105998
LOC100840863	XP_003577717.1	alcohol dehydrogenase 3	-2.12148	0.000103315
LOC100821202	XP_003569005.1	soluble inorganic pyrophosphatase 4	-2.12234	0.00345381
LOC100823903	XP_003575562.1	transcription factor MYB44	-2.12337	0.000555746
LOC100823056	XP_003567488.1	probable NADPH:quinone oxidoreductase 2	-2.12743	0.00181353
LOC100833802	XP_003572846.1	probable xyloglucan endotransglucosylase/hydrolase protein 30	-2.12748	5.87549e-05
LOC100840527	XP_003569738.1	BURP domain-containing protein 3	-2.12774	0.000944604
LOC104582854	XP_010232216.1	patatin-like protein 3	-2.12775	0.00016794
LOC100836113	XP_010229279.1; XP_003562157.1	CBL-interacting protein kinase 9	-2.12927	0.000136717
LOC100843822	XP_014752663.1	transcription factor BHLH148	-2.12965	3.36622e-06
LOC100829911	XP_014755849.1	uncharacterized LOC100829911	-2.13209	0.000347895
LOC100844365	XP_014754195.1	G-type lectin S-receptor-like serine/threonine-protein kinase SD2-5	-2.13225	0.00111221
LOC100843905	XP_003558113.1	probable xyloglucan 6-xylosyltransferase 1	-2.13428	0.000363337
LOC104585395	XP_010240201.1	calphotin	-2.13493	0.00353858
LOC100831345	XP_003569204.1	uncharacterized LOC100831345	-2.13604	0.0126348
LOC100835741	XP_010234172.1; XP_003573065.1	phosphatidylinositol/phosphatidylcholine transfer protein SFH3	-2.14296	0.00252101
LOC100844651	XP_003562752.2	protein PELPK1-like	-2.14374	0.0179199
LOC100838740	XP_003578883.1	NDR1/HIN1-like protein 1	-2.14504	0.00196289
LOC100843813	XP_003559327.4	non-specific lipid-transfer protein-like protein At2g13820	-2.14549	0.00382073
LOC100835181	XP_010228291.1	high molecular mass early light-inducible protein HV58, chloroplastic	-2.14677	0.00222553
LOC100823123	XP_010239677.1; XP_003581017.1	UDP-glycosyltransferase 79	-2.14911	0.0179027
LOC100823254	XP_003567044.1	uncharacterized LOC100823254	-2.15204	0.000234753
LOC100827727	XP_003578763.1	2-alkenal reductase (NADP(+)-dependent)	-2.15331	0.00121419
LOC100838253	XP_010228296.1	leucine-rich repeat extensin-like protein 6	-2.15449	0.000292761
LOC100833262	XP_003568107.1; XP_014754312.1	O-methyltransferase ZRP4	-2.1549	0.00651744
LOC100834271	XP_003561152.1; XP_010228072.1; XP_024313121.1	uncharacterized LOC100834271	-2.15501	0.0192712
LOC100830513	XP_003569538.4	UDP-glycosyltransferase 73C1	-2.15785	0.00634897
LOC100826742	XP_003565285.2	Bowman-Birk type bran trypsin inhibitor	-2.15787	0.00399923
LOC100833470	XP_003564047.1	GDSL esterase/lipase At1g74460	-2.16097	0.000188424
LOC100839329	XP_003557499.1	low molecular mass early light-inducible protein HV90, chloroplastic	-2.16103	0.00455729
LOC100845639	XP_003578229.1	heat stress transcription factor B-1	-2.16834	0.00196255
LOC104582695	XP_010231491.1	NRR repressor homolog 1	-2.17245	0.00430086
LOC100844775	XP_003568911.1	subtilisin-chymotrypsin inhibitor-2A	-2.17369	0.000810775
LOC100825622	XP_003572269.1	serine/threonine-protein kinase RIPK	-2.17373	0.00292457
LOC100832562	XP_003572495.1	probable xyloglucan endotransglucosylase/hydrolase protein 12	-2.17382	0.00803713
LOC100832935	XP_024318015.1; XP_003563638.1	fructose-bisphosphate aldolase 5, cytosolic	-2.18119	0.000796076
LOC100831886	XP_003558239.1	phosphate metabolism protein 8	-2.1828	0.000116313
LOC100835975	XP_003558589.1; XP_024313799.1; XP_024313800.1	dehydrodolichyl diphosphate synthase complex subunit nus1	-2.18299	0.00617404
LOC100834603	XP_003567596.1	putative methyltransferase DDB_G0268948	-2.18365	0.000161923
LOC100830882	XP_010227336.1	uncharacterized LOC100830882	-2.18694	0.000656546
LOC100826011	XP_003563779.1	berberine bridge enzyme-like 27	-2.18906	0.00157946
LOC100827019	XP_003559996.2	protein PELPK1	-2.19006	0.00239799
LOC100826715	XP_003579833.1	7-deoxyloganetin glucosyltransferase	-2.19172	0.00193859
LOC100826914	XP_003578760.1	mannose/glucose-specific lectin	-2.1933	0.00344195
LOC100841292	XP_003580049.1	chitinase 5	-2.19511	0.00842655
LOC100846809	XP_010231310.1	aldo-keto reductase family 4 member C10	-2.19543	0.00447993
LOC100833871	XP_003565235.1	chlorophyllase-1	-2.19993	0.00254992
LOC100838585	XP_003567951.1	non-specific lipid-transfer protein 2	-2.20021	0.00237055
LOC100842628	XP_003564076.1; XP_014757416.1	O-fucosyltransferase 7	-2.20227	0.00224888
LOC100839323	XP_003575224.1	photosynthetic NDH subunit of lumenal location 2, chloroplastic	-2.20255	0.00072754
LOC100844361	XP_014754551.1; XP_014754552.1; XP_014754550.1; XP_014754549.1; XP_014754553.1	protein ROS1	-2.20258	0.00587892
LOC100825382	XP_010229240.3	G-type lectin S-receptor-like serine/threonine-protein kinase At2g19130	-2.20615	0.000354086
LOC100830154	XP_003558992.1	non-specific lipid-transfer protein 2P	-2.2079	0.00573479
LOC100822351	XP_010234946.1; XP_003574254.1	uncharacterized LOC100822351	-2.20904	0.00644642
LOC100821193	XP_010231970.1	probable glutathione S-transferase GSTU6	-2.2094	0.000266344
LOC100836493	XP_003558339.2	vegetative cell wall protein gp1-like	-2.21025	0.0079983
LOC100843765	XP_003567398.1	zinc finger protein 2	-2.2112	0.00627945
LOC100844978	XP_003567630.1	S-adenosylmethionine synthase 3	-2.21229	0.000605777
LOC100829449	XP_003579927.1	peroxidase 31	-2.21659	0.000540643
LOC100838739	XP_003559814.1	rapid alkalinization factor 23	-2.21678	0.00512334
LOC100842323	.	.	-2.21853	0.000653159
LOC100837722	.	uncharacterized LOC100837722	-2.21877	3.2889e-05
LOC100831237	XP_003568011.1	probable WRKY transcription factor 48	-2.21893	0.000420052
LOC100841584	XP_003578724.1	cytochrome P450 71A1	-2.22172	0.000412997
LOC100841529	XP_014754321.1; XP_003568986.1	pto-interacting protein 1	-2.22203	0.0194644
LOC100839994	XP_024315997.1	cytochrome P450 94A2	-2.22502	0.00147755
LOC100837677	XP_010230885.1	glutathione S-transferase 4	-2.22525	0.00553338
LOC100826347	XP_003568937.1	1-aminocyclopropane-1-carboxylate oxidase	-2.22727	0.000150853
LOC100846540	XP_003558373.1	blue copper protein	-2.22753	0.00661096
LOC100823132	XP_003581633.1	putrescine hydroxycinnamoyltransferase 1	-2.22887	0.00116022
LOC100834890	XP_003564562.1	ankyrin repeat-containing protein NPR4	-2.22903	0.000165763
LOC100836095	XP_003560283.1	serine/threonine-protein kinase PCRK1	-2.23141	9.09325e-05
LOC100832249	XP_010234087.1	mavicyanin	-2.23157	0.0087469
LOC100840350	XP_010238738.1	uncharacterized LOC100840350	-2.23192	0.00166824
LOC100828152	XP_003580258.1	berberine bridge enzyme-like 18	-2.23377	0.000132891
LOC100845430	XP_003558032.1	CBL-interacting protein kinase 31	-2.23731	0.000813277
LOC100843120	XP_003580393.3	probable glutathione S-transferase GSTU6	-2.24312	0.00233988
LOC100831307	XP_014753395.1	COBRA-like protein 7	-2.24385	0.00352101
LOC100830555	XP_003558570.1	uncharacterized LOC100830555	-2.24765	0.00693092
LOC100823697	.	.	-2.24806	0.00301679
LOC100832611	XP_003561782.1	aspartic proteinase PCS1	-2.24933	1.3523e-05
LOC104581504	XP_010227440.1	probable non-specific lipid-transfer protein 2	-2.25446	0.00894242
LOC104584443	XP_014758377.1	cell number regulator 13	-2.25468	0.000488877
LOC106866137	XP_014754372.1	subtilisin-chymotrypsin inhibitor-2A	-2.25764	0.00247445
LOC100842121	XP_003566135.1	probable WRKY transcription factor 54	-2.25978	0.00310108
LOC100843298	XP_003577385.1	mannose-6-phosphate isomerase 1	-2.26122	0.00277747
LOC100829501	XP_003570639.1	putative laccase-9	-2.26136	0.00301111
LOC112270611	XP_024314194.1	peroxidase 2-like	-2.26137	0.00677693
LOC100831578	XP_003575985.1	probable phospholipase A2 homolog 2	-2.26147	0.0014202
LOC100821983	XP_003579652.1	protein TIFY 9	-2.26307	0.0263652
LOC100828635	XP_003577423.1	probable E3 ubiquitin-protein ligase RHY1A	-2.26708	3.28882e-05
LOC100839247	XP_024313346.1	protein PELPK1	-2.27155	0.0107706
LOC100841832	XP_010231068.1; XP_003567962.1	phosphomethylethanolamine N-methyltransferase	-2.2718	9.66361e-06
LOC100845266	XP_003562754.1	protein PELPK1	-2.27732	0.0177434
LOC100839601	XP_010232411.1	subtilisin-like protease SBT1.4	-2.27907	0.00187373
LOC100823704	XP_003557698.1	putative 12-oxophytodienoate reductase 5	-2.27914	4.35295e-05
LOC100836898	XP_003557742.1	SPX domain-containing protein 5	-2.28095	2.17964e-05
LOC100821835	XP_003574997.1	dehydrin DHN3	-2.28224	0.0101863
LOC100821062	XP_003579428.1	heavy metal-associated isoprenylated plant protein 2	-2.28403	0.00959455
LOC100828063	XP_003563126.1	peroxidase A2	-2.28567	0.0001117
LOC100836021	XP_003568027.1	glycine-rich cell wall structural protein	-2.28633	0.00369016
LOC100834563	XP_003579464.2	two-component response regulator ORR6	-2.28818	0.000397298
LOC100841218	XP_003567701.1	probable glutathione S-transferase GSTF1	-2.29069	0.000619108
LOC100841708	XP_003562914.1	F-box protein SKIP27	-2.29424	0.000886197
LOC100837255	XP_003568713.1	CASP-like protein 1C1	-2.29584	0.00717652
LOC100842409	XP_003580884.2	receptor-like protein 2	-2.29594	0.00267771
LOC100833256	XP_003565983.1	bark storage protein A	-2.29611	0.00215832
LOC100844207	XP_003558198.1	ABC transporter G family member 5	-2.29636	0.000557387
LOC100826176	XP_003558723.1	uncharacterized LOC100826176	-2.30019	0.000166733
LOC100840042	XP_003576431.1	WRKY transcription factor 6	-2.30037	0.000171442
LOC100830623	XP_003568098.1	glycine-rich cell wall structural protein	-2.30286	0.00244648
LOC100836174	XP_003575214.1	sucrose transport protein SUT5	-2.30323	6.078e-05
LOC100831696	XP_003580355.1	protein DETOXIFICATION 49	-2.30472	1.0071e-05
LOC100831126	XP_010232126.1; XP_010232127.1; XP_010232128.1; XP_003569540.1	protein DEHYDRATION-INDUCED 19 homolog 3	-2.30888	7.9071e-05
LOC100830871	XP_003577848.1	non-specific lipid-transfer protein 4.1	-2.30902	0.00405146
LOC100840249	XP_003558015.1	chaperone protein dnaJ 20, chloroplastic	-2.31042	0.00332232
LOC100840449	XP_003575053.1	chaperone protein ClpD1, chloroplastic	-2.31218	0.00345591
LOC100826599	XP_003578759.1	mannose/glucose-specific lectin	-2.31395	0.000584678
LOC104582272	XP_010230004.1	protein TsetseEP	-2.31655	0.007692
MIR408	.	bdi-miR408-3p	-2.31903	0.00382368
LOC100826193	XP_003560863.1	UDP-glucose:2-hydroxyflavanone C-glucosyltransferase	-2.32037	3.76676e-05
LOC100841879	XP_003577141.1	peroxidase 4	-2.33001	0.00158728
LOC100840943	XP_003573393.1	germin-like protein 8-6	-2.33097	0.014014
LOC100830303	XP_003565061.4	probable calcium-binding protein CML35	-2.33187	4.92569e-06
LOC100846008	XP_010235116.1	uncharacterized protein sll0103	-2.33225	0.000165606
LOC100830182	XP_003562452.1	peroxidase 2	-2.33554	0.00771787
LOC100832921	XP_003580984.1	GDSL esterase/lipase At4g28780	-2.33745	0.00143153
LOC100839530	XP_003573219.1	LOB domain-containing protein 29	-2.34727	0.00730731
LOC100839871	XP_014752831.1; XP_010229738.1; XP_024312636.1	protein trichome birefringence-like 38	-2.3485	0.00190333
LOC100831971	XP_003575200.1	uncharacterized LOC100831971	-2.35097	0.0047318
LOC100834742	XP_003558585.1	putative polyol transporter 1	-2.35109	0.000709205
LOC100824085	XP_003570197.1	pimeloyl-[acyl-carrier protein] methyl ester esterase	-2.35358	0.00219506
LOC100834743	XP_003558666.3	protein TIFY 11a	-2.35744	0.000544156
LOC100832899	XP_003558660.1	uncharacterized LOC100832899	-2.36528	0.00513114
LOC104583296	XP_014754398.1	leucine-rich repeat extensin-like protein 1	-2.36771	0.000872553
LOC100833634	XP_003559944.1	linoleate 9S-lipoxygenase 2	-2.36919	0.00474381
LOC100836032	XP_003570067.1	porphobilinogen deaminase, chloroplastic	-2.37138	0.000286854
LOC100837356	XP_003562643.1	heavy metal-associated isoprenylated plant protein 23	-2.37392	0.000152606
LOC100829199	XP_003570638.1	laccase-21	-2.37627	0.0285597
LOC100837930	XP_003578036.2	L-ascorbate oxidase	-2.37742	0.000227723
LOC100826659	XP_003568938.1	putative 12-oxophytodienoate reductase 4	-2.37743	0.00145194
LOC100823744	.	uncharacterized LOC100823744	-2.37743	0.000895729
LOC100840545	XP_003575228.1	cell number regulator 2	-2.39357	0.000636479
LOC100834483	XP_003565237.1	classical arabinogalactan protein 9	-2.39437	0.00306255
LOC100846225	XP_003574578.1	auxin-responsive protein SAUR71	-2.40288	0.00268171
LOC100824118	XP_003557788.1	phospho-2-dehydro-3-deoxyheptonate aldolase 1, chloroplastic	-2.40337	0.00034307
LOC100833152	XP_003562972.1	glucan endo-1,3-beta-glucosidase 3	-2.40484	6.47048e-05
LOC100825605	XP_003569184.1	B2 protein	-2.4052	0.00044383
LOC104585442	XP_010240491.1	uncharacterized LOC104585442	-2.40562	0.00414385
LOC100828694	XP_014753653.1	UDP-glycosyltransferase 73C5	-2.40703	0.000290365
LOC100845752	XP_003560911.1	linoleate 9S-lipoxygenase 1	-2.41166	5.69618e-05
LOC100842964	XP_003571443.1	SPX domain-containing protein 1	-2.4123	0.00102476
LOC100830166	XP_003579379.1	flowering-promoting factor 1-like protein 4	-2.41789	0.00850133
LOC100830888	XP_003579847.1	polyadenylate-binding protein-interacting protein 7	-2.42212	0.000749468
LOC100843026	XP_003562492.1	GDSL esterase/lipase At2g23540	-2.42479	0.000133486
LOC100841846	XP_003570594.1	RING-H2 finger protein ATL32	-2.42506	0.00050153
LOC100840140	XP_003574810.2	flavonoid 3'-monooxygenase CYP75B3	-2.42948	0.000161187
LOC100844184	XP_003572876.1	receptor protein kinase TMK1	-2.43372	0.000310495
LOC100846574	.	.	-2.43379	0.00608476
LOC100836419	XP_003581168.1	probable BOI-related E3 ubiquitin-protein ligase 2	-2.4439	0.00209573
LOC100831511	XP_003562142.1	defensin Ec-AMP-D1	-2.44414	0.000414119
LOC100843415	XP_003560500.1	acetylajmalan esterase	-2.44619	0.00176949
LOC100833765	XP_003581162.1	UDP-glucosyltransferase UGT13248	-2.44774	0.00197221
LOC100840191	XP_003563330.1	hydrophobic protein LTI6A	-2.44854	0.00183097
LOC100825031	XP_003557619.1	uncharacterized LOC100825031	-2.44868	0.0018475
LOC100844239	XP_014753290.1	subtilisin-like protease SBT1.2	-2.45418	0.00067499
LOC100839341	XP_003577457.1	phytosulfokines	-2.45498	0.0126413
LOC104583830	XP_010235887.1	uncharacterized LOC104583830	-2.45544	0.00297982
LOC100845155	XP_003561963.1	transcription factor bHLH94	-2.47393	0.00423492
LOC100838352	XP_003561229.1	expansin-A17	-2.47838	0.00550907
LOC100836715	XP_003579470.2	endoglucanase 13	-2.47931	0.000322234
LOC100828788	XP_003567058.2	cytochrome P450 93G2	-2.48714	3.82018e-05
LOC100831197	XP_010239962.1	putative lipoxygenase 5	-2.48817	0.000147656
LOC100842271	XP_003557425.1	hydroxyproline O-galactosyltransferase GALT5	-2.49404	0.000339677
LOC100843688	XP_003575064.1	copper transport protein ATX1	-2.49875	1.57402e-07
LOC100831149	XP_003573533.1	cysteine-rich and transmembrane domain-containing protein WIH2	-2.5112	0.00137447
LOC100822040	XP_003573172.1	protein PIN-LIKES 7	-2.51782	0.00388561
LOC100835441	.	uncharacterized LOC100835441	-2.51995	0.000104869
LOC100835404	XP_003568370.1	soluble inorganic pyrophosphatase	-2.52088	0.00032414
LOC100843640	XP_010232545.1; XP_003564589.1	elicitor-responsive protein 1	-2.52423	0.000534267
LOC104584787	XP_010238701.1	uncharacterized LOC104584787	-2.52537	0.00124446
LOC100838873	XP_003581604.1	heavy metal-associated isoprenylated plant protein 27	-2.52628	0.000193032
LOC100841792	XP_003579713.1	non-specific lipid-transfer protein	-2.52712	6.11167e-05
LOC112269862	.	uncharacterized LOC112269862	-2.53373	0.01798
LOC100833185	XP_003573284.1	uncharacterized LOC100833185	-2.54021	4.01052e-05
LOC100844957	XP_003562753.1	protein PELPK1	-2.5413	0.000177591
LOC112271623	XP_024317101.1	aromatic-L-amino-acid decarboxylase-like	-2.54875	0.00140873
LOC100825599	XP_003568169.1	protein SAR DEFICIENT 1	-2.55011	0.000991733
LOC100841701	XP_010228581.1	peroxidase 2	-2.56868	0.00573134
LOC100832479	XP_003575031.1	glycerophosphodiester phosphodiesterase GDPD1, chloroplastic	-2.57402	0.000581574
LOC100834460	XP_003561521.1	peroxidase 1	-2.5786	0.000149355
LOC100842160	XP_003574233.1	probable xyloglucan endotransglucosylase/hydrolase protein 26	-2.57978	0.0107116
LOC100841275	XP_003578214.1	thylakoidal processing peptidase 1, chloroplastic	-2.58143	0.000149948
LOC100846556	XP_024317241.1	peroxidase 7	-2.58546	0.00140733
LOC100823178	XP_024317363.1; XP_024317364.1; XP_024317365.1	cytochrome P450 87A3	-2.59866	0.000250427
LOC100821577	XP_003562592.4	peroxidase 2	-2.59957	0.00153549
LOC100831020	XP_003565710.1	RING-H2 finger protein ATL64	-2.60041	0.00339305
LOC100840330	XP_003572721.1	ammonium transporter 1 member 2	-2.60206	0.000755551
LOC100831757	XP_003574198.1	uncharacterized LOC100831757	-2.60227	0.000199214
LOC100830353	XP_003557982.1	proline-rich protein 4	-2.60475	0.00140736
LOC100833079	XP_003569974.1	auxin-responsive protein SAUR36	-2.61413	0.000746124
LOC100833074	XP_010231631.1; XP_003568785.1	NADP-dependent malic enzyme, chloroplastic	-2.62026	0.000720761
LOC100839614	XP_003571365.1	uclacyanin 1	-2.6203	0.00903795
LOC100842257	XP_003574316.1	expansin-B2	-2.62031	0.000305305
LOC106865580	.	uncharacterized LOC106865580	-2.62185	0.0257
LOC100841155	XP_003557505.1	non-specific lipid transfer protein GPI-anchored 2	-2.62395	0.000130271
LOC100840315	XP_003569911.1	tyrosine decarboxylase 1	-2.62424	0.000202206
LOC104581289	XP_010230808.1	peroxidase 2	-2.62648	0.000156568
LOC100824284	XP_003566833.3	leucine-rich repeat extensin-like protein 3	-2.62832	0.000303039
LOC100845653	XP_003580144.1	phenylalanine ammonia-lyase	-2.63197	0.000130522
LOC100838313	XP_003574303.1	proline dehydrogenase 2, mitochondrial	-2.63245	0.0029536
LOC100830598	XP_003563383.1	putative receptor-like protein kinase At3g47110	-2.63558	0.000686562
LOC100827632	XP_003560803.1	leucine-rich repeat receptor-like serine/threonine/tyrosine-protein kinase SOBIR1	-2.64252	0.000171587
LOC100843499	XP_003576931.1	translation initiation factor IF-2	-2.64354	0.000875963
LOC100846762	XP_003578403.1	aspartic proteinase nepenthesin-1	-2.64646	0.000674672
LOC100828853	XP_003560937.1	ethylene-responsive transcription factor ERF014	-2.64706	0.000565765
LOC100845283	XP_010232300.1	receptor-like protein kinase 5	-2.64931	1.69923e-05
LOC100843865	XP_003567030.1	mitogen-activated protein kinase kinase kinase 18	-2.65342	0.000114669
LOC100835722	XP_003570066.1; XP_014755429.1	hippocampus abundant transcript 1 protein	-2.66403	0.00019524
LOC100825947	XP_003574515.1	phospholipase A1-II 7	-2.6657	5.8554e-05
LOC100845160	XP_003581564.1	protein DMR6-LIKE OXYGENASE 1	-2.68111	0.000178764
LOC112270627	XP_024314232.1	peroxidase 2-like	-2.68694	0.00321527
LOC100826617	XP_003580253.1; XP_010240193.1	probable metal-nicotianamine transporter YSL16	-2.69128	0.00920299
LOC100822746	XP_003568581.1	probable carboxylesterase 15	-2.69183	5.16696e-05
LOC100838122	XP_003558094.1	uncharacterized LOC100838122	-2.69377	0.000905304
LOC100830602	XP_003563959.1	peroxidase 11	-2.69477	0.0191785
LOC100826055	XP_003575092.1	U-box domain-containing protein 27	-2.69786	0.00069313
LOC100835472	XP_003559804.1	calmodulin-like protein 4	-2.70513	4.90591e-05
LOC106865717	XP_014751839.1	uncharacterized LOC106865717	-2.70646	0.00583914
LOC100828730	XP_003558480.1	sugar transport protein MST4	-2.71684	0.00312175
LOC100821310	.	uncharacterized LOC100821310	-2.72826	0.0142019
LOC100844303	XP_003557681.1	non-specific lipid-transfer protein-like protein At2g13820	-2.7342	0.000196002
LOC100835049	XP_003558586.1	polyol transporter 5	-2.73437	0.000292674
LOC100835313	XP_003564903.1	putative lipid-transfer protein DIR1	-2.73542	0.000159465
LOC100843684	NP_001266870.1	expansin-B6-like	-2.74313	0.00133677
LOC100845913	XP_010235187.1	probable 4-coumarate--CoA ligase 5	-2.74588	0.00241084
LOC100830226	XP_003573530.1	cysteine-rich and transmembrane domain-containing protein WIH2	-2.75595	4.5114e-05
LOC104583804	XP_010235704.1	dirigent protein 1	-2.75903	0.00834637
LOC100843367	XP_003572040.1	pistil-specific extensin-like protein	-2.76481	0.00105053
LOC104581546	XP_010227644.1	uncharacterized LOC104581546	-2.76811	0.00888624
LOC100845441	XP_003578905.1	cytochrome P450 94C1	-2.77926	0.000342643
LOC106866321	XP_014755750.1	mavicyanin	-2.78042	0.00356642
LOC100843078	XP_010234937.1	probable glutathione S-transferase GSTU6	-2.78809	0.00102388
LOC100821321	XP_003572884.1	pathogenesis-related protein PR-1	-2.79362	0.0139425
LOC100839300	XP_003568038.1	non-classical arabinogalactan protein 30	-2.79455	0.0132199
LOC100823408	XP_010238775.2	2'-deoxymugineic-acid 2'-dioxygenase	-2.79475	0.00114022
LOC100843598	XP_003558444.1; XP_014752770.1	non-symbiotic hemoglobin	-2.79838	0.000390993
LOC100839949	XP_003577544.1; XP_003577543.1	somatic embryogenesis receptor kinase 1	-2.80371	0.00383474
LOC100830487	XP_003561922.1	dirigent protein 8	-2.81255	7.03472e-05
LOC100845885	XP_003564513.1	laccase-3	-2.81748	3.44092e-05
LOC100824996	XP_003569604.1	basic endochitinase A	-2.8189	0.000684076
LOC100825243	XP_010229009.1	calcium-transporting ATPase 2, plasma membrane-type	-2.81915	0.000235729
LOC100833782	XP_010230425.1	tricetin 3',4',5'-O-trimethyltransferase	-2.82161	0.000805749
LOC100846451	XP_003558537.1	probable protein phosphatase 2C 29	-2.82374	0.00427862
LOC104584028	XP_010236426.1	uncharacterized LOC104584028	-2.82534	0.0153675
LOC104583695	XP_014756205.1	putative lipid-binding protein AIR1	-2.83785	0.00659189
LOC112269860	XP_024313019.1	uncharacterized LOC112269860	-2.86572	0.000348782
LOC100831655	XP_010233748.1; XP_003573870.1	calcium-dependent protein kinase 4	-2.87191	0.000406095
LOC104583028	XP_010232982.1	non-classical arabinogalactan protein 30	-2.89226	0.0199319
LOC112269865	XP_024313040.1	thionin BTH7-like	-2.89427	0.00104053
LOC100841010	XP_003563909.1	anthranilate O-methyltransferase 2	-2.89889	2.0683e-05
LOC100842710	XP_003580555.1	germin-like protein 4-1	-2.90257	0.000472922
LOC100832786	XP_003573366.1	aromatic-L-amino-acid decarboxylase	-2.90823	0.00371423
LOC100822068	XP_003578151.1	AAA-ATPase At4g25835	-2.90979	0.00247517
LOC100843345	XP_003566817.1	probable WRKY transcription factor 75	-2.91538	0.00538305
LOC100828815	XP_003574106.1	uncharacterized LOC100828815	-2.92568	0.000691282
LOC100829915	XP_014756014.1	peroxidase 5	-2.92597	0.000277027
LOC100832262	XP_003575201.1	probable bifunctional riboflavin biosynthesis protein RIBA 2, chloroplastic	-2.93227	0.000184519
LOC100821101	XP_003567637.1	peroxidase 1	-2.93808	6.33953e-07
LOC100833093	XP_003572565.1	cell wall protein IFF6	-2.9505	0.00138822
LOC100823112	XP_010237365.1	blue copper protein	-2.96599	0.000498721
LOC100821730	XP_003574749.1	probable lipoxygenase 8, chloroplastic	-2.96754	1.73303e-05
LOC100835351	.	uncharacterized LOC100835351	-2.97045	0.0052998
LOC100837747	XP_003580037.1; XP_014750934.1	transcription factor bHLH153	-2.97116	0.000344726
LOC100822338	XP_003571203.1	probable xyloglucan endotransglucosylase/hydrolase protein 12	-2.97307	1.38556e-05
LOC100842264	XP_003575320.1	chitinase 6	-2.98817	0.000145723
LOC104582629	.	uncharacterized LOC104582629	-3.00367	0.00703049
LOC100838220	XP_003577202.2	glucan endo-1,3-beta-glucosidase	-3.00828	0.00683869
LOC100829117	XP_003574107.1	uncharacterized LOC100829117	-3.03155	6.55777e-05
LOC100833560	XP_003564814.1	probable NADPH:quinone oxidoreductase 1	-3.03467	3.63506e-06
LOC100826718	XP_003580168.1	omega-hydroxypalmitate O-feruloyl transferase	-3.03702	0.000178502
LOC100829734	XP_003576069.1	autophagy-related protein 10	-3.03977	0.000140527
LOC100827257	XP_024313961.1	glucan endo-1,3-beta-glucosidase GII	-3.05113	3.14011e-06
LOC100844154	XP_003564255.1	germin-like protein 3-7	-3.05523	0.00513736
LOC100835190	XP_003562551.1	putative lipid-transfer protein DIR1	-3.06709	0.00379764
LOC100829745	XP_003578176.4	protein TIFY 10c	-3.07009	0.000201293
LOC100837787	XP_003568461.1	probable carboxylesterase 15	-3.07787	0.000836714
LOC100839756	XP_003578125.1	WRKY transcription factor WRKY76	-3.08076	0.000547313
LOC100823949	XP_003580823.1	NDR1/HIN1-like protein 6	-3.0823	0.00276771
LOC100839266	XP_003580042.1; XP_024312062.1	histidine protein methyltransferase 1 homolog	-3.09375	0.00139275
LOC100824883	XP_003562603.1	dirigent protein 5	-3.09657	0.0067455
LOC112270631	XP_024314242.1	peroxidase 30-like	-3.1068	0.000489503
LOC100845034	XP_003559903.1	peroxidase 2	-3.10726	0.000102121
LOC104583243	XP_010233361.1	peroxidase 2	-3.10959	7.4951e-05
LOC100836612	.	uncharacterized LOC100836612	-3.10986	0.00790899
LOC100846894	XP_003564176.2	acetylserotonin O-methyltransferase 1	-3.12542	0.00425997
LOC100842050	XP_003573397.1	germin-like protein 8-7	-3.12739	0.0126445
LOC100836423	XP_003562302.1	glycerophosphodiester phosphodiesterase GDPD6	-3.12892	0.00604492
LOC100823933	XP_003578920.1	uncharacterized LOC100823933	-3.14374	0.00484762
LOC100829639	XP_003577513.1	chalcone synthase 2	-3.15472	0.000176758
LOC100822744	XP_003567984.3	ABA-inducible protein PHV A1	-3.18071	0.0024912
LOC100842676	XP_003557510.1	uncharacterized LOC100842676	-3.19476	0.000259225
LOC100843357	XP_003569324.2; XP_014755013.1	glucan endo-1,3-beta-glucosidase, acidic isoform	-3.20495	0.000137704
LOC100838814	XP_003574473.1	uncharacterized protein sll0103	-3.23981	0.00013839
LOC104583259	XP_010233392.1	peroxidase 5	-3.26987	0.0025747
LOC100839095	XP_003569907.1	tyrosine decarboxylase 1	-3.27792	0.000115871
LOC100841795	XP_003561035.1	oxalate oxidase 1	-3.29237	2.319e-06
LOC100837295	XP_003557575.1	fasciclin-like arabinogalactan protein 15	-3.3318	0.000689171
LOC100846943	XP_003575486.1	major allergen Api g 1, isoallergen 1	-3.33998	0.00609753
LOC104581846	XP_010229014.1	uncharacterized LOC104581846	-3.36249	0.000948732
LOC100830738	XP_024316187.1	ethylene-responsive transcription factor ERF019	-3.38127	0.0226468
LOC100837679	XP_003567948.1	non-specific lipid-transfer protein 2	-3.38709	0.00023149
LOC100846919	XP_003569421.1	putative 2-succinyl-6-hydroxy-2,4-cyclohexadiene-1-carboxylate synthase	-3.39167	0.000550978
LOC100839804	XP_003566189.1	splicing factor 1	-3.40853	0.000259137
LOC100845575	XP_003564512.1	WRKY transcription factor WRKY24	-3.41283	0.000291634
LOC100839245	XP_003557664.1	putative 12-oxophytodienoate reductase 5	-3.46311	0.000567717
LOC100839024	XP_003557498.1	low molecular mass early light-inducible protein HV90, chloroplastic	-3.46763	0.000166081
LOC100842110	XP_014752297.1	NAC domain-containing protein 22	-3.47426	0.000161828
LOC100825510	XP_003568934.1	1-aminocyclopropane-1-carboxylate oxidase	-3.49242	7.31708e-05
LOC100843341	XP_003566138.2	non-specific lipid-transfer protein P5	-3.49761	0.00287881
LOC100826328	XP_003565133.2	uncharacterized LOC100826328	-3.50814	2.1953e-05
LOC100837422	.	uncharacterized LOC100837422	-3.53486	0.00075906
LOC100832263	XP_010237185.1	calmodulin-binding protein 60 D	-3.55944	0.000570396
LOC100836811	XP_003559308.1; XP_024314079.1	tryptophan synthase alpha chain	-3.56047	4.47407e-05
LOC100820865	XP_003580320.2	prolyl endopeptidase	-3.59993	4.3624e-05
LOC100822361	XP_003557360.1	zinc transporter 8	-3.60447	0.000181723
LOC100840229	XP_003572168.1	uncharacterized LOC100840229	-3.61635	0.000201186
LOC100835487	XP_003561021.1	probable 2-oxoglutarate-dependent dioxygenase ANS	-3.63799	0.000260506
LOC100833712	XP_003573369.1	aromatic-L-amino-acid decarboxylase	-3.64938	0.000437847
LOC100838544	XP_003561030.1	oxalate oxidase 1	-3.68177	0.000265888
LOC100830793	.	uncharacterized LOC100830793	-3.69252	0.00275327
LOC104583517	XP_010234202.1	alpha carbonic anhydrase 8	-3.71339	0.0126385
LOC100842044	XP_003571440.1	(S)-beta-macrocarpene synthase	-3.73782	0.000129119
LOC100842052	XP_024318295.1; XP_003573652.1	horcolin	-3.74276	0.00171595
LOC100830254	XP_003577766.1	methylsterol monooxygenase 1-2	-3.82341	0.00182691
LOC100827050	XP_003565286.1	Bowman-Birk type trypsin inhibitor	-3.89923	0.0091345
LOC100832823	XP_003560539.1	probable glutathione S-transferase GSTU6	-3.92313	8.14051e-05
LOC100823483	XP_003572057.2	cortical cell-delineating protein	-3.93486	3.43885e-08
LOC100823201	XP_003577405.1	barwin	-3.96923	5.73621e-05
LOC100824609	XP_003571817.1	ent-cassadiene C2-hydroxylase	-3.97713	0.000659074
LOC100825629	XP_024316337.1	protein TIFY 11e	-3.97805	3.82673e-06
LOC104583679	XP_010234892.3	uncharacterized LOC104583679	-4.06159	0.000352857
LOC100828455	XP_003580431.1	receptor-like protein kinase FERONIA	-4.16726	3.01281e-05
LOC100837534	XP_003561528.1	alpha-amylase/trypsin inhibitor	-4.23052	1.76729e-05
LOC100841459	XP_003557506.1	protein YLS3	-4.28504	6.71031e-05
LOC100820905	XP_003569675.1	WRKY transcription factor WRKY62	-4.29931	0.000683839
LOC100822317	XP_003565888.1	probable WRKY transcription factor 41	-4.3212	9.68529e-05
LOC100844072	XP_003569751.1	UDP-glycosyltransferase 88F3	-4.35008	1.2163e-05
LOC100839920	XP_003571181.2	sucrose:sucrose 1-fructosyltransferase	-4.35835	2.16746e-05
LOC106865416	XP_014755866.1	protein TIFY 11e	-4.37928	0.000147659
LOC100828847	XP_010239722.1	transcription factor MYB44	-4.44581	0.000511844
LOC100845084	XP_003570097.1	dehydration-responsive element-binding protein 1G	-4.49252	0.00143702
LOC100843478	XP_003572588.1	pectinesterase inhibitor 8	-4.52993	0.000126274
LOC100845089	XP_003570605.1	protein EXORDIUM	-4.57742	9.18467e-05
LOC100821159	XP_003579501.1	transcription factor bHLH35	-4.8443	0.00429243
LOC100838566	XP_003562817.1	polyol transporter 5	-4.90192	5.80044e-06
LOC104582263	XP_010229986.1	aspartate and glycine-rich protein-like	-5.18233	0.00112788
LOC100836743	XP_003564568.1; XP_010232537.1	uncharacterized LOC100836743	-5.19728	0.00109073
LOC100844427	XP_024312860.1; XP_003560624.2	cuticle collagen 2	-5.74424	0.00249746
LOC100840672	XP_003559612.2	alpha-amylase/trypsin inhibitor	-5.88924	0.000148627
LOC100833507	XP_010237188.1	alpha-amylase/trypsin inhibitor	-6.23491	0.00012222
LOC100837492	XP_010235858.1	abscisic acid 8'-hydroxylase 1	-6.2863	2.36575e-06
LOC100824220	XP_003576329.1	ervatamin-B	-6.70793	2.86836e-05
LOC100846878	XP_003561435.2	pathogenesis-related protein PRB1-3	-17.3456	0.000124656

## Sheet: Data 2
Supplementary Data 2. Differentially expressed genes in BdPIL3/RNAi versus Bd21-3. Differentially expressed genes (DEGs) exhibiting more than 2-fold changes (P < 0.05) in BdPIL3/RNAi compared with those in Bd21-3 were listed. Biological triplicates were averaged.
Gene_Symbol	Protein_ID	Description	Fold changes in log2 value (BdPIL3/RNAi vs. Bd21-3)	P value
LOC112271541	.	uncharacterized LOC112271541	43.0892	0.0179539
LOC112271739	.	uncharacterized LOC112271739	21.9091	0.000180312
LOC100843952	XP_003565544.1	molybdate transporter 1	21.8576	4.5316e-07
LOC112268938	.	uncharacterized LOC112268938	16.0256	1.5421e-05
MIR398A	.	microRNA MIR398a	14.8226	2.08787e-05
MIR398A	.	bdi-miR398a	14.6469	2.30179e-05
LOC104581744	XP_024313848.1; XP_010228444.1	uncharacterized LOC104581744	7.13088	0.00110471
LOC100845214	XP_010235737.1	uncharacterized LOC100845214	6.7337	3.10389e-05
LOC100839050	XP_003579789.1	uncharacterized LOC100839050	5.47663	8.09766e-05
LOC112270665	.	uncharacterized LOC112270665	5.11907	0.00124079
LOC112270891	.	uncharacterized LOC112270891	4.49042	8.80472e-05
LOC100842584	XP_003557592.1	membrane protein PM19L	4.09942	0.00624012
LOC112271538	.	uncharacterized LOC112271538	3.96755	0.000173084
LOC104581560	.	uncharacterized LOC104581560	3.93761	0.00348486
LOC100831228	XP_003566173.2	molybdate transporter 2	3.83596	0.00916496
LOC100843643	XP_010230667.1; XP_010230668.1; XP_003565543.2	auxin response factor 1	3.63214	0.000237582
LOC100844493	XP_010237543.1	uncharacterized LOC100844493	3.57012	0.000439454
LOC100820881	XP_010239617.1	thiosulfate sulfurtransferase 16, chloroplastic	3.31843	8.48818e-05
LOC106865690	XP_014751784.1; XP_024311151.1	uncharacterized LOC106865690	3.25437	0.000401097
LOC106865413	XP_014751864.1	avenin-like a4	3.08534	0.00265916
LOC100831127	XP_014754915.1; XP_014754916.1	transcriptional corepressor LEUNIG	3.00008	0.000901906
LOC100830094	XP_014753941.1; XP_014753942.1	gibberellin 20 oxidase 2	2.99402	4.14215e-05
LOC104585285	XP_014752344.1	12-oxophytodienoate reductase 2	2.93422	0.0001496
LOC100823238	XP_003563689.1	F-box/kelch-repeat protein At1g80440	2.92866	0.000814935
LOC106865839	XP_024313679.1; XP_024313678.1	UDP-glycosyltransferase 83A1-like	2.88403	0.0316631
LOC100823590	XP_003573507.1	NAC domain-containing protein 21/22	2.81539	0.00305631
LOC112271627	XP_024317117.1	uncharacterized LOC112271627	2.7808	0.00666756
LOC112269235	.	uncharacterized LOC112269235	2.77286	0.00043543
LOC100834717	XP_003571168.4	E3 ubiquitin-protein ligase EL5	2.7677	0.00368553
LOC100821340	XP_024316363.1; XP_003558209.1	uncharacterized LOC100821340	2.76264	0.00324176
LOC100839776	XP_014751020.1	heavy metal-associated isoprenylated plant protein 28	2.74914	0.0410311
LOC100826685	XP_010228054.1	SPX domain-containing membrane protein Os06g0129400	2.73222	0.00278437
LOC100841029	XP_010231299.1	histone H2B.11	2.73113	0.00122687
LOC100828677	XP_010230325.1	putative receptor-like protein kinase At3g47110	2.72344	0.00119348
LOC104581878	XP_010229201.1	uncharacterized LOC104581878	2.71706	0.00668965
LOC112271110	XP_024315876.1	uncharacterized LOC112271110	2.67428	0.0252638
LOC104582290	XP_010230041.1	RING-H2 finger protein ATL39	2.67053	0.012592
LOC100825213	XP_003571523.1; XP_014756175.1	nuclear transcription factor Y subunit C-4	2.66687	0.00269463
LOC100824028	XP_003578579.1	probable flavin-containing monooxygenase 1	2.64377	0.00471536
LOC100831912	XP_003580185.1	uncharacterized LOC100831912	2.63251	0.00944745
LOC104585272	XP_014751650.1; XP_024311186.1; XP_024311188.1; XP_024311187.1; XP_014751649.1	uncharacterized LOC104585272	2.59812	0.0031306
LOC100840508	XP_003565178.1	probable E3 ubiquitin-protein ligase XBOS31	2.57708	0.00024886
MIR169I	.	microRNA MIR169i	2.55697	0.00274228
MIR169I	.	bdi-miR169i	2.55134	0.00273422
LOC104583524	XP_010234245.1	uncharacterized LOC104583524	2.51663	0.00647545
LOC100839174	XP_014751248.1	ervatamin-B	2.51561	0.00098846
LOC100830331	XP_003571406.2	zinc finger protein CONSTANS-LIKE 4	2.48475	0.000883591
LOC100846683	XP_003581566.1	uncharacterized LOC100846683	2.455	0.000380329
LOC104581633	.	uncharacterized LOC104581633	2.44716	0.000427389
LOC100838171	XP_010232793.1	dehydration-responsive element-binding protein 1H	2.43446	0.00329354
LOC100835448	XP_010238066.1	oleosin 16 kDa	2.43253	0.0166403
LOC100833653	XP_010240525.1	uncharacterized LOC100833653	2.42218	0.00742745
LOC112271463	.	uncharacterized LOC112271463	2.41168	0.000192123
LOC100823873	XP_010232655.2	gibberellin 20 oxidase 2	2.40604	0.000147265
LOC100844662	XP_003565681.1	jasmonic acid-amido synthetase JAR2	2.40557	0.00033385
LOC100829092	XP_003567205.2	probable F-box protein At5g04010	2.39855	0.0211456
rpl20	.	.	2.38877	0.00205543
LOC100822975	XP_003574669.1	SKP1-like protein 1	2.38478	0.00634883
LOC100838073	XP_003564912.1	uncharacterized LOC100838073	2.38166	0.00190179
LOC100822702	XP_003580155.1	uncharacterized LOC100822702	2.37312	0.00198072
LOC100838125	XP_003558428.1; XP_010228927.1	uncharacterized protein At1g01500	2.36205	0.00444057
LOC100838644	XP_010238502.1	auxin-responsive protein SAUR36	2.36195	0.00105151
LOC100836454	XP_003568968.1	glucose and ribitol dehydrogenase homolog	2.35631	0.00219037
LOC104581902	.	uncharacterized LOC104581902	2.3533	0.00850886
LOC112269524	XP_024312166.1	salutaridine reductase-like	2.34976	0.000339539
LOC112272342	.	uncharacterized LOC112272342	2.33293	0.00416755
LOC100840361	XP_003559611.1	63 kDa globulin-like protein	2.32924	0.00837847
LOC100844161	XP_003566356.1	expansin-A9	2.32806	0.000630788
LOC100823179	XP_010235192.1; XP_003572261.1	chaperone protein DnaJ	2.31759	0.00028476
LOC100838193	XP_003572300.1	protein DMR6-LIKE OXYGENASE 1	2.31722	0.00181725
LOC112269871	XP_024313059.1	protein SRC2-like	2.31638	0.000594319
LOC100829839	XP_003576812.1	uncharacterized LOC100829839	2.30116	0.00219721
LOC100824543	.	.	2.28576	0.000535486
LOC100824789	XP_003565894.2	cytochrome P450 71A1-like	2.28319	0.00559864
LOC100824393	XP_003570113.1	uncharacterized LOC100824393	2.27639	0.0011058
LOC112271509	.	uncharacterized LOC112271509	2.27223	2.55249e-05
LOC100837867	XP_003567456.1	dehydration-responsive element-binding protein 1H	2.27127	0.000274417
LOC100830038	XP_003574110.1	aquaporin TIP3-1	2.26082	0.00256968
LOC112271155	.	uncharacterized LOC112271155	2.24683	0.024106
LOC100822343	XP_003572537.3	uncharacterized LOC100822343	2.24614	0.00290312
LOC100836193	XP_003577702.1	TPD1 protein homolog 1B	2.23659	0.00258021
LOC100823662	XP_010227752.1	zinc finger protein CONSTANS-LIKE 9	2.23076	0.00198599
LOC100845891	XP_003565946.1	UDP-glycosyltransferase 84A2	2.22937	0.00578651
LOC100834853	XP_003578363.1	probable sarcosine oxidase	2.22856	0.00159486
LOC100822784	XP_024312662.1; XP_003557957.1	CBL-interacting protein kinase 10	2.22631	0.000296523
LOC100827223	XP_003560456.1	uncharacterized LOC100827223	2.21343	0.0104698
MIR393B	.	microRNA MIR393b	2.20978	0.00362393
LOC100843879	XP_003570601.1; XP_010236093.1	24.1 kDa heat shock protein, mitochondrial	2.20959	0.00629576
MIR393B	.	bdi-miR393b-5p	2.20407	0.00361498
LOC100839085	XP_003567306.1	RING-H2 finger protein ATL72	2.20186	0.00166188
LOC104581635	.	uncharacterized LOC104581635	2.19937	0.00222884
LOC100821820	XP_003571623.1	uncharacterized LOC100821820	2.1925	0.00753347
LOC100844254	XP_003565545.2	scopoletin glucosyltransferase	2.18828	8.62278e-05
LOC100838044	XP_003560021.1	uncharacterized LOC100838044	2.18563	0.00032164
LOC100834553	XP_003578362.3; XP_010238321.3	probable sarcosine oxidase	2.18282	0.00238519
MIR395K	.	bdi-miR395k-3p	2.17865	0.00440469
LOC100827577	XP_003568768.1	11 kDa late embryogenesis abundant protein	2.16757	0.0177164
LOC100834768	XP_003561788.1	uncharacterized LOC100834768	2.16719	0.00127426
LOC112271549	XP_024316633.1	uncharacterized LOC112271549	2.16702	0.0173553
LOC100837182	XP_003571173.1	basic blue protein	2.15062	0.00202494
LOC104584652	.	uncharacterized LOC104584652	2.14982	0.0117474
LOC100837857	XP_003564488.1	17.5 kDa class II heat shock protein	2.14421	0.00465595
LOC104584644	XP_010237950.1	RING-H2 finger protein ATL74	2.13793	0.0156691
LOC100833820	XP_003557313.1	histone H1	2.13693	0.00303555
LOC100841820	XP_003564500.1	RING-H2 finger protein ATL74	2.13512	0.00389746
LOC100830815	XP_003567358.1; XP_010230793.1	protein LNK4	2.13237	0.00114805
LOC100824845	XP_003577749.1	CBL-interacting protein kinase 4	2.13226	0.00481234
MIR393B	.	bdi-miR393b-3p	2.13178	0.0134538
LOC100834887	XP_003563147.1	probable glutathione S-transferase GSTU1	2.1274	0.00155732
LOC100831291	XP_003578775.1	puroindoline-B	2.12314	0.00604574
LOC100827869	XP_014755124.1; XP_024315565.1	glucan endo-1,3-beta-glucosidase GII	2.11953	0.00559302
LOC100824256	XP_003580663.1	heat shock protein 82	2.11423	0.00121794
LOC112271929	XP_024317959.1	uncharacterized LOC112271929	2.11359	0.000287255
LOC112270317	.	small nucleolar RNA snoR134	2.11163	0.0118259
MIR169E	.	microRNA MIR169e	2.10524	0.0238709
MIR169E	.	bdi-miR169e-5p	2.09913	0.0238161
LOC100827351	XP_003563039.1	probable RNA 3'-terminal phosphate cyclase-like protein	2.09118	0.00177
LOC100834804	XP_003570404.1; XP_010235970.1	magnesium transporter MgtE	2.09027	0.00457686
LOC100842720	XP_003562174.1	heavy metal-associated isoprenylated plant protein 44	2.0849	0.00510045
atpE	.	.	2.08134	0.0199411
LOC100843335	XP_003563996.1	16.0 kDa heat shock protein, peroxisomal	2.07804	0.00608793
LOC100837002	XP_024318544.1; XP_014758872.1; XP_014758871.1	TATA-binding protein 2	2.07804	0.00478423
LOC100837366	XP_003565663.1	cyclic dof factor 2	2.07756	0.0139386
LOC100823156	XP_003568245.1	expansin-A4	2.06929	2.83464e-05
LOC100832543	XP_024314295.1; XP_003566428.1	uncharacterized LOC100832543	2.06506	0.0046946
LOC100829532	XP_003558151.2	transcription termination factor MTEF1, chloroplastic	2.06025	0.00119119
LOC106866750	XP_024319304.1	auxin-responsive protein SAUR36	2.0528	0.0214365
LOC100841156	XP_003557756.1	E3 ubiquitin-protein ligase EL5	2.04315	0.00336892
LOC100843237	XP_003563255.1	basic endochitinase C	2.04288	0.0152477
LOC100829885	XP_003563543.1	uncharacterized LOC100829885	2.03829	0.00216338
LOC100843189	XP_003575409.1	uncharacterized LOC100843189	2.03792	0.00333569
LOC100825990	XP_003561000.1	ethylene-responsive transcription factor ERF003	2.03576	0.00108341
LOC100838980	XP_003565727.1	GDSL esterase/lipase At1g09390	2.03416	0.00403877
LOC100823520	XP_003578750.1	uncharacterized LOC100823520	2.03362	0.00452228
LOC100841526	XP_003568220.1	16.9 kDa class I heat shock protein 1	2.03209	0.00745518
LOC112271524	.	uncharacterized LOC112271524	2.0263	0.000397948
LOC100840300	XP_003565864.1	serine/threonine-protein kinase STY13	2.02597	7.07201e-05
LOC100835023	XP_010234101.1	RING-H2 finger protein ATL80	2.02423	0.00180783
LOC100829751	XP_003579027.1	BURP domain-containing protein 3	2.00973	0.00257929
LOC100831171	XP_003577040.1	putative F-box/FBD/LRR-repeat protein At5g56810	2.00777	0.000164417
LOC104581291	XP_010235898.1	uncharacterized LOC104581291	2.00519	0.000659655
MIR395G	.	bdi-miR395g-3p	2.00478	0.0285873
LOC100836771	XP_014757101.1	pentatricopeptide repeat-containing protein At1g31920	2.00218	0.00197998
trnG	.	tRNA-Gly	2.0009	0.00954923
LOC100832262	XP_003575201.1	probable bifunctional riboflavin biosynthesis protein RIBA 2, chloroplastic	-2.00172	0.00267679
LOC100842368	XP_014757578.1; XP_010237766.1; XP_003576091.1	uncharacterized LOC100842368	-2.00205	0.00467209
LOC100835181	XP_010228291.1	high molecular mass early light-inducible protein HV58, chloroplastic	-2.00459	0.00323732
LOC104581546	XP_010227644.1	uncharacterized LOC104581546	-2.00478	0.0180927
LOC100831760	XP_003575371.1	2-methyl-6-phytyl-1,4-hydroquinone methyltransferase 2, chloroplastic	-2.00559	0.000596145
LOC100832426	XP_003564390.1	uncharacterized LOC100832426	-2.00613	0.00196077
LOC104582691	.	uncharacterized LOC104582691	-2.00663	0.0222022
LOC106866163	XP_014754400.1	uncharacterized LOC106866163	-2.00718	0.0331457
LOC100821804	XP_003566965.1	uncharacterized LOC100821804	-2.00805	0.000432589
LOC100843613	XP_010240621.2	uncharacterized LOC100843613	-2.00816	0.000204138
LOC100833871	XP_003565235.1	chlorophyllase-1	-2.00823	0.00219274
LOC100835200	XP_003565077.1	putative germin-like protein 3-2	-2.00835	0.00247848
LOC100833765	XP_003581162.1	UDP-glucosyltransferase UGT13248	-2.00896	0.00264026
LOC100837261	XP_003569643.1	transcription factor bHLH13	-2.00979	0.00922197
LOC100823658	XP_014758778.1	vacuolar-processing enzyme	-2.0115	0.000866472
LOC100834170	XP_003562802.1	cysteine-rich and transmembrane domain-containing protein WIH2	-2.01431	0.00293571
LOC100833181	XP_003572151.3	endoglucanase 20	-2.01558	0.000642097
LOC104581504	XP_010227440.1	probable non-specific lipid-transfer protein 2	-2.01732	0.00588382
LOC100845716	XP_003575245.1	heavy metal-associated isoprenylated plant protein 47	-2.01968	0.00447144
LOC100842323	.	.	-2.02161	0.00428007
LOC100821670	XP_003560986.1	protein CDI	-2.02269	0.00109912
LOC100832881	XP_003574953.1	cytochrome P450 CYP73A100	-2.0243	0.000946115
LOC100846019	XP_003574829.1	peroxidase 51	-2.02647	0.000606749
LOC100845212	XP_003575069.1; XP_014755774.1	uncharacterized LOC100845212	-2.0275	0.00363686
LOC100838241	XP_024315759.1; XP_024315756.1; XP_024315755.1; XP_024315761.1; XP_024315758.1	cysteine-rich receptor-like protein kinase 10	-2.02865	0.000227423
LOC100829782	XP_003565580.1	stigma-specific STIG1-like protein 1	-2.02928	0.00447511
LOC100843765	XP_003567398.1	zinc finger protein 2	-2.03163	0.0199738
LOC100840449	XP_003575053.1	chaperone protein ClpD1, chloroplastic	-2.03179	0.00214699
LOC104582350	XP_010230127.1	probable transcriptional regulator RABBIT EARS	-2.03214	0.0172241
LOC100836100	XP_003560766.1	uncharacterized LOC100836100	-2.03244	0.00903855
LOC100845752	XP_003560911.1	linoleate 9S-lipoxygenase 1	-2.03576	0.0239673
LOC100824662	XP_003562772.1	macrodontain-1	-2.03894	0.00471418
LOC106866296	XP_014755499.1	vegetative cell wall protein gp1	-2.04015	0.0139845
LOC100828635	XP_003577423.1	probable E3 ubiquitin-protein ligase RHY1A	-2.04023	0.00530378
LOC100839614	XP_003571365.1	uclacyanin 1	-2.04297	0.0121876
LOC100844344	XP_003562751.1	protein PELPK1-like	-2.04466	0.0164428
LOC100834436	XP_003558498.1; XP_010228971.1; XP_010228972.1; XP_010228973.2	GDP-mannose transporter GONST3	-2.04597	0.00295716
LOC100833077	XP_010231976.1; XP_003569292.1	protein MARD1	-2.04698	0.000827961
LOC100839932	XP_024316115.1; XP_024316114.1; XP_024316116.1; NP_001288330.1	MADS-box transcription factor 27-like	-2.04833	0.000378647
LOC100840248	XP_024310989.1	auxin-induced in root cultures protein 12	-2.04908	0.000171178
LOC100826970	.	.	-2.05103	0.0013016
LOC104581898	XP_010229320.1	uncharacterized LOC104581898	-2.05166	0.00134391
LOC100840644	XP_003573392.1	germin-like protein 8-7	-2.05458	0.00494796
LOC104583860	XP_010236021.1	ethylene-responsive transcription factor ERF038	-2.05638	0.0297932
LOC100834335	XP_003574623.1	ethylene-responsive transcription factor ERF109	-2.06098	0.00557812
LOC100823704	XP_003557698.1	putative 12-oxophytodienoate reductase 5	-2.06135	0.00160823
LOC100840648	XP_003573974.1	heavy metal-associated isoprenylated plant protein 3	-2.06169	0.0039269
LOC100831129	XP_010232378.1	glutathione S-transferase 1	-2.06176	8.12562e-05
LOC100830766	XP_003557899.1	protein DMP2	-2.06229	0.0143224
LOC100835036	XP_003574879.1	BAG family molecular chaperone regulator 2	-2.06296	0.00031935
LOC100832724	XP_003580445.1	ubiquinol oxidase 1b, mitochondrial	-2.06306	0.0112177
LOC100828340	XP_003578765.2	2-alkenal reductase (NADP(+)-dependent)	-2.06343	0.0120536
LOC100828063	XP_003563126.1	peroxidase A2	-2.06405	0.000198609
LOC100825382	XP_010229240.3	G-type lectin S-receptor-like serine/threonine-protein kinase At2g19130	-2.06493	0.000620488
LOC100822608	XP_003580412.1	uncharacterized LOC100822608	-2.06656	0.000566913
LOC100822824	XP_024311285.1; XP_003581632.1	hydroxycinnamoyltransferase 2	-2.06838	0.00184576
LOC100840181	XP_003561598.1	heavy metal-associated isoprenylated plant protein 43	-2.071	0.0201545
LOC100838104	XP_003573070.1	protein EXORDIUM	-2.07151	0.0033057
LOC100833140	XP_010229990.1	transcription factor MYB93	-2.07251	5.59714e-05
LOC100836032	XP_003570067.1	porphobilinogen deaminase, chloroplastic	-2.07317	0.00742444
LOC104582894	XP_010232503.1	uncharacterized LOC104582894	-2.07696	0.00063019
LOC100825188	XP_003564613.1	uncharacterized LOC100825188	-2.07724	0.00938487
LOC112271537	XP_024316576.1	beta-glucosidase 5-like	-2.08127	0.00070298
LOC100832802	XP_003557561.2	NADPH-dependent aldehyde reductase-like protein, chloroplastic	-2.08137	0.00101837
LOC100825622	XP_003572269.1	serine/threonine-protein kinase RIPK	-2.0825	0.00458947
LOC100822744	XP_003567984.3	ABA-inducible protein PHV A1	-2.08341	0.015189
LOC104582648	XP_010231326.1	protein TonB	-2.08445	0.0168899
LOC100826914	XP_003578760.1	mannose/glucose-specific lectin	-2.08503	0.00068252
LOC100825243	XP_010229009.1	calcium-transporting ATPase 2, plasma membrane-type	-2.08742	0.000271792
LOC100836367	XP_003575656.1	agglutinin isolectin 3	-2.08841	0.00508767
LOC100837154	XP_003563320.1	WRKY transcription factor WRKY28	-2.0913	0.00116315
LOC100834603	XP_003567596.1	putative methyltransferase DDB_G0268948	-2.0918	0.000223565
LOC100821899	XP_003563436.1	calcium-binding protein PBP1	-2.09465	2.98226e-05
LOC100829734	XP_003576069.1	autophagy-related protein 10	-2.09885	0.00115729
LOC100838570	XP_003563818.1	ubiquitin-conjugating enzyme E2 5B	-2.10204	0.000265171
LOC100833962	XP_003580449.1	growth-regulating factor 3	-2.10388	0.000378195
LOC100833327	XP_010233961.1	CBL-interacting protein kinase 29	-2.10537	0.00255037
LOC100843622	XP_003580641.1	uncharacterized LOC100843622	-2.1059	0.00868146
LOC100824334	XP_003558972.1	RHOMBOID-like protein 2	-2.10708	0.00155017
LOC100832183	XP_003558240.1	laccase-10	-2.11043	0.00558348
LOC100840249	XP_003558015.1	chaperone protein dnaJ 20, chloroplastic	-2.11172	0.00270154
LOC100828244	XP_003579022.1	non-specific lipid-transfer protein 1	-2.11273	0.000632671
LOC100826692	XP_003557970.1; XP_024313564.1	protein ENHANCED DISEASE RESISTANCE 4	-2.11307	0.00016041
LOC100834742	XP_003558585.1	putative polyol transporter 1	-2.11321	0.000206677
LOC100832473	XP_024317100.1	aromatic-L-amino-acid decarboxylase	-2.1158	0.00379094
LOC100836095	XP_003560283.1	serine/threonine-protein kinase PCRK1	-2.11935	0.000162073
LOC100830166	XP_003579379.1	flowering-promoting factor 1-like protein 4	-2.11938	0.0433388
LOC100838056	XP_003580704.1	probable isoaspartyl peptidase/L-asparaginase 2	-2.12423	0.000883422
LOC100827974	XP_003566217.1	thiol protease SEN102	-2.12442	0.00911569
LOC100828431	XP_003577760.1	aspartic proteinase Asp1	-2.1245	0.00296958
LOC100842680	XP_010238335.1	E3 ubiquitin-protein ligase RNF19B-like	-2.12596	0.000251924
LOC100845430	XP_003558032.1	CBL-interacting protein kinase 31	-2.12805	0.000222071
LOC100843298	XP_003577385.1	mannose-6-phosphate isomerase 1	-2.12842	0.00243668
LOC100841663	XP_003575318.1	probable aldo-keto reductase 2	-2.12853	0.00301589
LOC100833030	XP_003580446.1	ubiquinol oxidase 1b, mitochondrial	-2.13077	0.000644211
LOC100835758	XP_003576485.1	U-box domain-containing protein 19	-2.13126	0.00033708
LOC100838858	XP_010240304.1; XP_003580378.1	SUMO-conjugating enzyme SCE1	-2.13164	0.0104097
LOC100841152	XP_010237532.1	glycine-rich domain-containing protein 1	-2.13456	0.000488375
LOC100824118	XP_003557788.1	phospho-2-dehydro-3-deoxyheptonate aldolase 1, chloroplastic	-2.13511	0.000966536
LOC100840902	XP_003564754.1	SUN domain-containing protein 4	-2.13676	9.80896e-05
LOC106865853	XP_014752497.1	CRIB domain-containing protein RIC10	-2.14032	0.00183442
LOC100840943	XP_003573393.1	germin-like protein 8-6	-2.14396	0.0261585
LOC100823116	XP_003579655.1	glycerophosphodiester phosphodiesterase GDPD2	-2.14431	0.00167529
LOC100843246	XP_003565186.1	probable aquaporin TIP1-2	-2.145	0.0100356
LOC104585395	XP_010240201.1	calphotin	-2.14542	0.0392987
LOC100831307	XP_014753395.1	COBRA-like protein 7	-2.14628	0.00505299
LOC100846220	XP_003573582.1	xyloglucan endotransglycosylase/hydrolase protein 8	-2.14696	1.76705e-06
LOC100823408	XP_010238775.2	2'-deoxymugineic-acid 2'-dioxygenase	-2.15215	0.00288811
LOC100825109	XP_010234322.1	germin-like protein 8-8	-2.15256	0.0118507
LOC112268913	XP_024310953.1	LOB domain-containing protein 42-like	-2.15331	0.000565052
LOC100827654	XP_003563865.1	achilleol B synthase	-2.15371	0.00746401
LOC104581851	XP_010229060.1	classical arabinogalactan protein 10	-2.15384	0.00643422
LOC100842079	XP_003559398.1	MADS-box transcription factor 14-like	-2.15405	0.0248672
LOC100844207	XP_003558198.1	ABC transporter G family member 5	-2.15501	0.00328415
LOC100838220	XP_003577202.2	glucan endo-1,3-beta-glucosidase	-2.15737	0.044704
LOC100830182	XP_003562452.1	peroxidase 2	-2.16198	0.00574979
LOC100823254	XP_003567044.1	uncharacterized LOC100823254	-2.1627	0.000905642
LOC100833524	XP_003577609.1	flavonoid O-methyltransferase-like protein Os11g0303600	-2.16522	0.000972784
LOC100845913	XP_010235187.1	probable 4-coumarate--CoA ligase 5	-2.16586	0.001827
LOC100820867	XP_003580488.1	S-norcoclaurine synthase 1	-2.16795	0.00883616
LOC100830296	XP_003563958.1	zinc finger protein HD1	-2.16795	0.00884312
LOC100838406	XP_003575134.1	ultraviolet-B receptor UVR8	-2.16884	0.000350584
LOC100838811	XP_003573809.1	uncharacterized LOC100838811	-2.16917	0.0033977
LOC100834743	XP_003558666.3	protein TIFY 11a	-2.17007	8.79204e-05
LOC100839179	XP_003562564.1	uncharacterized GPI-anchored protein At3g06035	-2.17023	0.00128781
LOC100833185	XP_003573284.1	uncharacterized LOC100833185	-2.17306	0.00819881
LOC100831624	XP_003565151.1	uncharacterized LOC100831624	-2.17371	8.21448e-05
LOC100842239	XP_003570004.1	mavicyanin	-2.17724	0.00147188
LOC100846517	XP_003572252.1	uncharacterized LOC100846517	-2.17754	0.0338174
LOC100840350	XP_010238738.1	uncharacterized LOC100840350	-2.17775	0.00032925
LOC100837903	XP_003573965.1	probable E3 ubiquitin-protein ligase ATL44	-2.17871	0.00411534
LOC100842101	XP_003580883.3	probable LRR receptor-like serine/threonine-protein kinase At4g37250	-2.18136	0.00548193
LOC100826193	XP_003560863.1	UDP-glucose:2-hydroxyflavanone C-glucosyltransferase	-2.18652	0.0291536
LOC100830598	XP_003563383.1	putative receptor-like protein kinase At3g47110	-2.18656	0.000898753
LOC100821764	XP_003578913.1	stress-response A/B barrel domain-containing protein At5g22580	-2.18712	0.00549725
LOC100826904	XP_024318635.1	uncharacterized LOC100826904	-2.18851	0.0380936
LOC100826343	XP_014755372.1	uncharacterized LOC100826343	-2.18852	0.000165962
LOC100843415	XP_003560500.1	acetylajmalan esterase	-2.19362	0.00574331
LOC100825605	XP_003569184.1	B2 protein	-2.19837	0.000666977
LOC100840863	XP_003577717.1	alcohol dehydrogenase 3	-2.20135	0.00463809
LOC100821495	XP_003567808.1; XP_014753475.1	uncharacterized LOC100821495	-2.20437	0.00230445
LOC104582695	XP_010231491.1	NRR repressor homolog 1	-2.20788	0.0162254
LOC100844184	XP_003572876.1	receptor protein kinase TMK1	-2.20895	0.0113651
LOC100821202	XP_003569005.1	soluble inorganic pyrophosphatase 4	-2.21026	0.00298186
LOC100842628	XP_003564076.1; XP_014757416.1	O-fucosyltransferase 7	-2.21062	0.000118483
MIR167C	.	bdi-miR167c-3p	-2.21192	0.00451518
LOC100825343	XP_003558469.2	probable peroxygenase 3	-2.21294	0.00177763
LOC100841292	XP_003580049.1	chitinase 5	-2.21367	0.00554821
LOC100837930	XP_003578036.2	L-ascorbate oxidase	-2.21382	0.000407738
LOC100832564	XP_010236005.2; XP_014756806.1; XP_010236004.2	transcription factor BIM2	-2.217	0.000243679
LOC100827793	XP_003572276.1	counting factor 45-1	-2.21701	0.00525031
LOC100825331	XP_003575264.1	cysteine-rich and transmembrane domain-containing protein WIH2	-2.21927	0.000366833
LOC100822256	XP_003574419.1	probable WRKY transcription factor 53	-2.22216	0.00193218
LOC100830880	XP_003559935.1	dirigent protein 21	-2.2223	8.85428e-06
LOC100846809	XP_010231310.1	aldo-keto reductase family 4 member C10	-2.22413	0.017732
LOC100828788	XP_003567058.2	cytochrome P450 93G2	-2.22479	0.000121973
LOC100834806	XP_003570952.1	probable apyrase 3	-2.22566	3.83287e-05
LOC100828291	XP_003569699.1	inorganic pyrophosphatase 1	-2.22728	0.00549113
LOC100835441	.	uncharacterized LOC100835441	-2.229	0.00321429
CBF7	XP_003578468.1	dehydration-responsive element-binding protein 1A	-2.22945	0.00179428
LOC100841454	XP_003575404.1	phenylalanine ammonia-lyase	-2.23117	0.00375452
LOC100822371	XP_003558626.1	classical arabinogalactan protein 5	-2.23203	0.000879878
LOC100823450	XP_003565205.1	fasciclin-like arabinogalactan protein 11	-2.23507	8.26385e-05
LOC100836552	XP_003567519.1	uncharacterized LOC100836552	-2.2378	0.000772858
LOC100822351	XP_010234946.1; XP_003574254.1	uncharacterized LOC100822351	-2.24843	0.00086626
LOC100833093	XP_003572565.1	cell wall protein IFF6	-2.25007	0.0140299
LOC100823334	XP_003580157.1	protein PELPK1-like	-2.2595	0.0150786
LOC100828966	XP_024313870.1; XP_014755775.2; XP_024313867.1; XP_024313868.1; XP_014755773.2; XP_024313869.1	uncharacterized LOC100828966	-2.26209	0.0014653
LOC100837381	XP_003568630.1	ubiquitin	-2.26713	0.00111446
LOC100846846	XP_003576652.1; XP_014758568.1	F-box protein CPR1	-2.26986	0.00101126
LOC100824284	XP_003566833.3	leucine-rich repeat extensin-like protein 3	-2.27134	0.0125838
LOC100828730	XP_003558480.1	sugar transport protein MST4	-2.27177	0.0197512
LOC112271623	XP_024317101.1	aromatic-L-amino-acid decarboxylase-like	-2.27473	0.00023233
LOC100841245	XP_003572723.1	transcription factor NIGT1	-2.27622	0.00170696
LOC100841132	XP_003569914.1	uncharacterized LOC100841132	-2.27707	0.000523265
LOC100829745	XP_003578176.4	protein TIFY 10c	-2.28017	0.00648453
LOC100843145	XP_003565676.1	protein TsetseEP-like	-2.28168	0.025347
LOC100835559	XP_003575212.1	uncharacterized LOC100835559	-2.28248	0.00810641
LOC112270121	XP_024313602.1	uncharacterized LOC112270121	-2.28315	0.0103046
LOC100822349	XP_003573673.1	fatty acyl-CoA reductase 1	-2.28366	0.00145854
LOC100823771	XP_003570028.1	probable aquaporin TIP2-1	-2.28489	0.00036394
LOC100842184	XP_003578726.1	isoflavone reductase homolog	-2.28545	0.000656049
LOC100832611	XP_003561782.1	aspartic proteinase PCS1	-2.29061	0.000656172
LOC100838122	XP_003558094.1	uncharacterized LOC100838122	-2.29081	0.000191401
LOC100836569	XP_003573551.1	uncharacterized LOC100836569	-2.29261	0.000468566
LOC100830555	XP_003558570.1	uncharacterized LOC100830555	-2.29549	0.00267459
LOC100834497	XP_003569634.1	myb-related protein Hv33	-2.30314	0.0348195
LOC100836034	XP_010233837.1	uncharacterized LOC100836034	-2.30963	0.000655099
LOC100840527	XP_003569738.1	BURP domain-containing protein 3	-2.31051	0.000482692
LOC100842264	XP_003575320.1	chitinase 6	-2.31963	0.00157349
LOC100845160	XP_003581564.1	protein DMR6-LIKE OXYGENASE 1	-2.32128	0.00248891
LOC100824628	XP_003557700.1	uclacyanin 1	-2.32142	0.00131981
LOC100834735	.	uncharacterized LOC100834735	-2.32221	0.00576668
LOC100827727	XP_003578763.1	2-alkenal reductase (NADP(+)-dependent)	-2.32528	0.00308138
LOC100835975	XP_003558589.1; XP_024313799.1; XP_024313800.1	dehydrodolichyl diphosphate synthase complex subunit nus1	-2.32608	0.00816068
LOC100846451	XP_003558537.1	probable protein phosphatase 2C 29	-2.32805	0.00819983
LOC100822677	XP_003558627.1	arabinogalactan protein 1	-2.32917	0.0120891
LOC100831020	XP_003565710.1	RING-H2 finger protein ATL64	-2.3328	0.000504277
LOC100823095	XP_003557696.1	quinone-oxidoreductase QR2	-2.33299	0.0104575
LOC100844361	XP_014754551.1; XP_014754552.1; XP_014754550.1; XP_014754549.1; XP_014754553.1	protein ROS1	-2.33668	0.00348042
LOC100843120	XP_003580393.3	probable glutathione S-transferase GSTU6	-2.33936	0.0136128
LOC104583830	XP_010235887.1	uncharacterized LOC104583830	-2.34126	0.00130349
LOC100844019	XP_003577811.1	abscisic stress-ripening protein 3	-2.34262	0.000438773
LOC100841946	XP_010236877.1	peroxidase 1	-2.35068	0.00398056
LOC100821730	XP_003574749.1	probable lipoxygenase 8, chloroplastic	-2.35428	0.000260098
LOC100835043	XP_003576622.1	putative cyclin-dependent kinase F-2	-2.3594	0.0100665
LOC100844519	XP_003579640.1	protein PYRICULARIA ORYZAE RESISTANCE 21	-2.36234	0.00130108
LOC100836419	XP_003581168.1	probable BOI-related E3 ubiquitin-protein ligase 2	-2.36883	0.00726562
LOC100823132	XP_003581633.1	putrescine hydroxycinnamoyltransferase 1	-2.37308	0.00015822
LOC100839247	XP_024313346.1	protein PELPK1	-2.38325	0.000288674
LOC100845575	XP_003564512.1	WRKY transcription factor WRKY24	-2.38391	7.61694e-05
LOC100831578	XP_003575985.1	probable phospholipase A2 homolog 2	-2.38555	0.00237377
LOC104583517	XP_010234202.1	alpha carbonic anhydrase 8	-2.38854	0.000659093
LOC100831077	XP_003577260.1; XP_024311164.1; XP_024311163.1	putative serine/threonine-protein kinase-like protein CCR3	-2.39273	0.0455765
LOC100845155	XP_003561963.1	transcription factor bHLH94	-2.39876	0.0064087
LOC106866321	XP_014755750.1	mavicyanin	-2.41298	0.0123738
LOC100834483	XP_003565237.1	classical arabinogalactan protein 9	-2.41527	0.0140854
LOC100833470	XP_003564047.1	GDSL esterase/lipase At1g74460	-2.41677	0.000308117
LOC100841792	XP_003579713.1	non-specific lipid-transfer protein	-2.4197	0.00615785
LOC100846551	XP_010238292.1; XP_003578315.1	fasciclin-like arabinogalactan protein 7	-2.42021	0.000187685
LOC100844525	XP_010227994.1	jacalin-related lectin 3	-2.42248	0.000221357
LOC100838873	XP_003581604.1	heavy metal-associated isoprenylated plant protein 27	-2.42385	0.000247941
LOC100833802	XP_003572846.1	probable xyloglucan endotransglucosylase/hydrolase protein 30	-2.42633	1.89012e-05
LOC100830303	XP_003565061.4	probable calcium-binding protein CML35	-2.42681	0.000547968
LOC100843026	XP_003562492.1	GDSL esterase/lipase At2g23540	-2.43156	0.000998436
LOC100827508	XP_010238043.1; XP_003576401.1	protein TPX2	-2.43397	0.00185517
LOC100828479	XP_003565764.1	probable glutathione S-transferase GSTF1	-2.435	0.00319934
LOC100826540	XP_003568172.1	peroxidase 1	-2.4439	0.00215583
LOC100846762	XP_003578403.1	aspartic proteinase nepenthesin-1	-2.44418	3.44711e-05
LOC100842964	XP_003571443.1	SPX domain-containing protein 1	-2.44569	0.0144618
LOC100833535	XP_010230827.1; XP_014752143.1; XP_003560604.1	UDP-glucose 6-dehydrogenase 4	-2.44953	0.00521465
LOC100838253	XP_010228296.1	leucine-rich repeat extensin-like protein 6	-2.45075	0.0208528
LOC100843687	XP_024316475.1	uncharacterized LOC100843687	-2.45161	0.00110322
LOC100841376	XP_003559248.1	UDP-glucose 6-dehydrogenase 4	-2.45658	0.000140629
LOC100833152	XP_003562972.1	glucan endo-1,3-beta-glucosidase 3	-2.45778	0.00268772
LOC100840599	XP_003563663.1	SPX domain-containing protein 1	-2.46043	0.00256571
LOC100830658	XP_003576342.1	uncharacterized LOC100830658	-2.46629	0.00155017
LOC100833560	XP_003564814.1	probable NADPH:quinone oxidoreductase 1	-2.46679	0.00141917
LOC100824085	XP_003570197.1	pimeloyl-[acyl-carrier protein] methyl ester esterase	-2.46774	0.00254283
LOC100826328	XP_003565133.2	uncharacterized LOC100826328	-2.46918	0.000123119
LOC100828891	XP_003568179.1	germin-like protein 8-4	-2.47149	0.00355103
LOC104581846	XP_010229014.1	uncharacterized LOC104581846	-2.4723	0.000760414
LOC100830226	XP_003573530.1	cysteine-rich and transmembrane domain-containing protein WIH2	-2.4742	5.69609e-05
LOC100834351	XP_024312295.1; XP_003558416.1	dihydroceramide fatty acyl 2-hydroxylase FAH1	-2.48242	0.000256116
LOC100840634	XP_003571913.1	peroxidase P7	-2.48428	0.003406
LOC100834581	XP_003562719.1	non-specific lipid-transfer protein 4	-2.49207	0.00204085
LOC104582854	XP_010232216.1	patatin-like protein 3	-2.49419	0.00106343
LOC100832899	XP_003558660.1	uncharacterized LOC100832899	-2.49441	0.0063941
LOC100837356	XP_003562643.1	heavy metal-associated isoprenylated plant protein 23	-2.50347	0.00836341
LOC100822746	XP_003568581.1	probable carboxylesterase 15	-2.50528	0.00317582
LOC100843640	XP_010232545.1; XP_003564589.1	elicitor-responsive protein 1	-2.50589	0.00917885
LOC100839341	XP_003577457.1	phytosulfokines	-2.50868	0.00615779
LOC100836493	XP_003558339.2	vegetative cell wall protein gp1-like	-2.51133	0.00077313
LOC100821062	XP_003579428.1	heavy metal-associated isoprenylated plant protein 2	-2.51162	0.00318121
LOC100828385	XP_003568090.1	non-symbiotic hemoglobin	-2.51624	0.00498443
LOC100831696	XP_003580355.1	protein DETOXIFICATION 49	-2.51868	0.000101071
LOC100841218	XP_003567701.1	probable glutathione S-transferase GSTF1	-2.51946	0.000298301
LOC104582629	.	uncharacterized LOC104582629	-2.51993	0.00444928
LOC100839266	XP_003580042.1; XP_024312062.1	histidine protein methyltransferase 1 homolog	-2.52032	0.000466699
LOC100840545	XP_003575228.1	cell number regulator 2	-2.52043	0.00167816
LOC100823933	XP_003578920.1	uncharacterized LOC100823933	-2.52138	3.34475e-05
LOC100845653	XP_003580144.1	phenylalanine ammonia-lyase	-2.52574	9.08543e-05
LOC100843813	XP_003559327.4	non-specific lipid-transfer protein-like protein At2g13820	-2.52664	0.00405874
LOC100832786	XP_003573366.1	aromatic-L-amino-acid decarboxylase	-2.53633	0.00215912
LOC104584028	XP_010236426.1	uncharacterized LOC104584028	-2.54466	0.033464
LOC100842710	XP_003580555.1	germin-like protein 4-1	-2.54723	0.00193836
LOC100846674	XP_010240503.1	shikimate kinase 3, chloroplastic	-2.54845	6.89079e-05
LOC104583296	XP_014754398.1	leucine-rich repeat extensin-like protein 1	-2.55006	0.000424913
LOC100841708	XP_003562914.1	F-box protein SKIP27	-2.55159	0.0108747
LOC100840330	XP_003572721.1	ammonium transporter 1 member 2	-2.55499	0.000781747
LOC100845462	XP_003562181.1	UDP-galactose/UDP-glucose transporter 2	-2.55887	0.000743803
LOC100822040	XP_003573172.1	protein PIN-LIKES 7	-2.56352	0.00264661
LOC100841879	XP_003577141.1	peroxidase 4	-2.56381	0.000324224
LOC100833256	XP_003565983.1	bark storage protein A	-2.58601	0.000316311
LOC100841701	XP_010228581.1	peroxidase 2	-2.5878	0.000887628
LOC100826370	XP_003557120.1	magnesium-chelatase subunit ChlI, chloroplastic	-2.58864	0.000118537
LOC100833079	XP_003569974.1	auxin-responsive protein SAUR36	-2.59058	0.000143227
LOC100829501	XP_003570639.1	putative laccase-9	-2.5964	0.00160631
LOC100830487	XP_003561922.1	dirigent protein 8	-2.59953	0.000103665
LOC100833907	XP_014756878.1	auxin-responsive protein IAA9	-2.60125	0.00316151
LOC100822068	XP_003578151.1	AAA-ATPase At4g25835	-2.60893	5.93374e-05
LOC100823178	XP_024317363.1; XP_024317364.1; XP_024317365.1	cytochrome P450 87A3	-2.61177	0.000416458
LOC100845959	XP_024311604.1; XP_003580145.1	UDP-xylose transporter 1	-2.61508	0.00176039
LOC100825947	XP_003574515.1	phospholipase A1-II 7	-2.62385	0.0115246
LOC106866457	XP_014756186.1	uncharacterized LOC106866457	-2.63706	0.0163944
LOC100837677	XP_010230885.1	glutathione S-transferase 4	-2.64026	0.00100117
LOC100843510	XP_003578305.1	dirigent protein 22	-2.65046	0.00118227
LOC100833262	XP_003568107.1; XP_014754312.1	O-methyltransferase ZRP4	-2.65396	1.35002e-05
LOC100844978	XP_003567630.1	S-adenosylmethionine synthase 3	-2.66033	0.00104962
LOC100821321	XP_003572884.1	pathogenesis-related protein PR-1	-2.66233	0.0177253
LOC100830871	XP_003577848.1	non-specific lipid-transfer protein 4.1	-2.67323	5.35557e-06
LOC100843357	XP_003569324.2; XP_014755013.1	glucan endo-1,3-beta-glucosidase, acidic isoform	-2.6735	0.000301391
LOC100831511	XP_003562142.1	defensin Ec-AMP-D1	-2.67732	0.000479311
LOC100846626	XP_003573994.1	putative glycine-rich cell wall structural protein 1	-2.68364	0.000183027
LOC100836743	XP_003564568.1; XP_010232537.1	uncharacterized LOC100836743	-2.68496	0.00306586
LOC100835472	XP_003559804.1	calmodulin-like protein 4	-2.69293	0.00695176
LOC100846008	XP_010235116.1	uncharacterized protein sll0103	-2.69495	0.000424601
LOC104584443	XP_014758377.1	cell number regulator 13	-2.70089	0.000227789
LOC100837747	XP_003580037.1; XP_014750934.1	transcription factor bHLH153	-2.70368	0.00016504
LOC100834271	XP_003561152.1; XP_010228072.1; XP_024313121.1	uncharacterized LOC100834271	-2.70504	0.00822723
LOC100822317	XP_003565888.1	probable WRKY transcription factor 41	-2.70874	0.0123114
LOC100836715	XP_003579470.2	endoglucanase 13	-2.71219	0.00166896
LOC100844651	XP_003562752.2	protein PELPK1-like	-2.7131	0.000751508
LOC100830254	XP_003577766.1	methylsterol monooxygenase 1-2	-2.71317	1.97698e-05
LOC100828853	XP_003560937.1	ethylene-responsive transcription factor ERF014	-2.714	0.000655112
LOC100845266	XP_003562754.1	protein PELPK1	-2.71904	0.0164497
LOC100834439	XP_003558665.1	protein TIFY 11b	-2.72983	0.000249046
LOC100839758	XP_014753339.1	uncharacterized LOC100839758	-2.73582	0.00740188
LOC100835741	XP_010234172.1; XP_003573065.1	phosphatidylinositol/phosphatidylcholine transfer protein SFH3	-2.73675	0.00357108
LOC100832562	XP_003572495.1	probable xyloglucan endotransglucosylase/hydrolase protein 12	-2.75001	0.00161366
LOC100846225	XP_003574578.1	auxin-responsive protein SAUR71	-2.75653	0.000722637
LOC100839329	XP_003557499.1	low molecular mass early light-inducible protein HV90, chloroplastic	-2.76221	0.00669902
LOC100842676	XP_003557510.1	uncharacterized LOC100842676	-2.76317	0.00202874
LOC100840048	XP_010238805.1	probable chalcone--flavonone isomerase 3	-2.76378	0.0034513
LOC100842265	XP_003575406.1	UDP-xylose transporter 1	-2.76554	0.00602259
LOC100838313	XP_003574303.1	proline dehydrogenase 2, mitochondrial	-2.76845	3.20301e-06
LOC100831176	XP_003559075.1	uncharacterized LOC100831176	-2.77044	0.010481
LOC100840315	XP_003569911.1	tyrosine decarboxylase 1	-2.77336	2.53461e-05
LOC100845496	XP_024318409.1	transcription factor MYB44-like	-2.77601	0.000179569
LOC100843865	XP_003567030.1	mitogen-activated protein kinase kinase kinase 18	-2.7767	0.000362143
LOC100842110	XP_014752297.1	NAC domain-containing protein 22	-2.78401	0.000150009
LOC100841155	XP_003557505.1	non-specific lipid transfer protein GPI-anchored 2	-2.78734	0.00449617
LOC100830154	XP_003558992.1	non-specific lipid-transfer protein 2P	-2.78794	0.00177976
LOC100824883	XP_003562603.1	dirigent protein 5	-2.7998	0.000515785
LOC100833712	XP_003573369.1	aromatic-L-amino-acid decarboxylase	-2.80456	4.07196e-05
LOC100830532	XP_003573531.1	cysteine-rich and transmembrane domain-containing protein WIH2	-2.8102	0.000676482
LOC100821101	XP_003567637.1	peroxidase 1	-2.81951	0.000535772
LOC100827019	XP_003559996.2	protein PELPK1	-2.82357	0.000814219
LOC112270950	XP_024315495.1	uncharacterized LOC112270950	-2.82495	0.00387389
LOC100831149	XP_003573533.1	cysteine-rich and transmembrane domain-containing protein WIH2	-2.82673	0.000148916
LOC100828400	XP_003571585.1	uncharacterized LOC100828400	-2.82801	0.00483026
LOC100822361	XP_003557360.1	zinc transporter 8	-2.84465	0.000497382
LOC100832479	XP_003575031.1	glycerophosphodiester phosphodiesterase GDPD1, chloroplastic	-2.84643	7.40128e-05
LOC100821159	XP_003579501.1	transcription factor bHLH35	-2.84829	0.00675018
LOC100841654	XP_003574149.3	glutamyl-tRNA reductase 2	-2.85476	0.027342
LOC100825510	XP_003568934.1	1-aminocyclopropane-1-carboxylate oxidase	-2.86475	0.000776941
LOC104584787	XP_010238701.1	uncharacterized LOC104584787	-2.8722	0.00383089
LOC100837295	XP_003557575.1	fasciclin-like arabinogalactan protein 15	-2.87236	0.0174424
LOC100844957	XP_003562753.1	protein PELPK1	-2.87712	0.00390337
LOC100846540	XP_003558373.1	blue copper protein	-2.88104	0.00148337
LOC100833782	XP_010230425.1	tricetin 3',4',5'-O-trimethyltransferase	-2.88355	0.000685959
LOC100829639	XP_003577513.1	chalcone synthase 2	-2.89375	8.16061e-05
LOC100829117	XP_003574107.1	uncharacterized LOC100829117	-2.8951	0.00412695
LOC100830077	XP_003561708.2	uncharacterized LOC100830077	-2.89924	0.00723436
LOC100839530	XP_003573219.1	LOB domain-containing protein 29	-2.9062	0.00190901
LOC100842121	XP_003566135.1	probable WRKY transcription factor 54	-2.91101	0.00336431
LOC100840191	XP_003563330.1	hydrophobic protein LTI6A	-2.92107	0.00404291
LOC100846321	XP_003573993.1	putative glycine-rich cell wall structural protein 1	-2.92476	0.00189868
LOC100846943	XP_003575486.1	major allergen Api g 1, isoallergen 1	-2.92992	0.00147091
LOC100832263	XP_010237185.1	calmodulin-binding protein 60 D	-2.94055	2.56086e-05
LOC100822027	XP_014754914.2	zinc transporter 1	-2.96419	0.00140066
LOC104583804	XP_010235704.1	dirigent protein 1	-2.97595	0.00247123
LOC106866626	XP_024318495.1	uncharacterized LOC106866626	-2.97856	0.00031694
LOC100824609	XP_003571817.1	ent-cassadiene C2-hydroxylase	-2.98066	0.000229429
LOC100823949	XP_003580823.1	NDR1/HIN1-like protein 6	-2.98431	0.00481945
LOC100831345	XP_003569204.1	uncharacterized LOC100831345	-2.98537	0.00489777
LOC100843078	XP_010234937.1	probable glutathione S-transferase GSTU6	-2.99536	0.000333153
LOC100839804	XP_003566189.1	splicing factor 1	-2.99966	0.000112329
LOC100831513	XP_010234592.1	magnesium-chelatase subunit ChlH, chloroplastic	-2.99977	0.0114193
LOC100823161	XP_003569261.1	protein ANTAGONIST OF LIKE HETEROCHROMATIN PROTEIN 1	-3.00517	0.0102142
LOC100836423	XP_003562302.1	glycerophosphodiester phosphodiesterase GDPD6	-3.00588	1.57604e-05
LOC100836898	XP_003557742.1	SPX domain-containing protein 5	-3.00926	0.0069961
LOC100844154	XP_003564255.1	germin-like protein 3-7	-3.01348	0.00101201
LOC100838352	XP_003561229.1	expansin-A17	-3.0304	0.00423028
LOC112270611	XP_024314194.1	peroxidase 2-like	-3.03139	0.00058977
LOC100839095	XP_003569907.1	tyrosine decarboxylase 1	-3.03389	0.000128462
LOC100839949	XP_003577544.1; XP_003577543.1	somatic embryogenesis receptor kinase 1	-3.03736	0.00127733
LOC100843350	XP_003568052.1	Bowman-Birk type wound-induced proteinase inhibitor WIP1	-3.03766	0.00211042
LOC100825599	XP_003568169.1	protein SAR DEFICIENT 1	-3.03917	0.000225942
LOC100821577	XP_003562592.4	peroxidase 2	-3.04129	0.00106619
LOC100831757	XP_003574198.1	uncharacterized LOC100831757	-3.04228	0.00284017
LOC100844775	XP_003568911.1	subtilisin-chymotrypsin inhibitor-2A	-3.05845	0.000697301
LOC100842257	XP_003574316.1	expansin-B2	-3.07247	0.000330096
LOC100835808	XP_003562227.1	cortical cell-delineating protein	-3.0807	2.10455e-05
LOC100823112	XP_010237365.1	blue copper protein	-3.0891	0.000447082
LOC100838739	XP_003559814.1	rapid alkalinization factor 23	-3.09526	0.000402187
LOC100828815	XP_003574106.1	uncharacterized LOC100828815	-3.09988	0.000133393
LOC100846556	XP_024317241.1	peroxidase 7	-3.10419	0.00015229
LOC100837787	XP_003568461.1	probable carboxylesterase 15	-3.11221	0.000697217
LOC100845441	XP_003578905.1	cytochrome P450 94C1	-3.1139	0.000592308
LOC100846894	XP_003564176.2	acetylserotonin O-methyltransferase 1	-3.11392	0.000706123
LOC100823744	.	uncharacterized LOC100823744	-3.1237	0.000497937
LOC100838585	XP_003567951.1	non-specific lipid-transfer protein 2	-3.12547	6.36694e-05
LOC100830882	XP_010227336.1	uncharacterized LOC100830882	-3.12892	0.00524547
LOC100826742	XP_003565285.2	Bowman-Birk type bran trypsin inhibitor	-3.13317	0.000319375
LOC100845084	XP_003570097.1	dehydration-responsive element-binding protein 1G	-3.13899	0.00150347
LOC100843684	NP_001266870.1	expansin-B6-like	-3.14164	0.000184282
LOC104583243	XP_010233361.1	peroxidase 2	-3.1629	9.88979e-05
LOC100826055	XP_003575092.1	U-box domain-containing protein 27	-3.18441	0.000316064
LOC100845885	XP_003564513.1	laccase-3	-3.18451	0.00105739
LOC100842254	XP_003573736.1	jacalin-related lectin 9	-3.19249	0.00125245
LOC100843345	XP_003566817.1	probable WRKY transcription factor 75	-3.19439	0.00168865
LOC100839300	XP_003568038.1	non-classical arabinogalactan protein 30	-3.19531	0.00221904
LOC100828455	XP_003580431.1	receptor-like protein kinase FERONIA	-3.21374	0.0053823
LOC104581289	XP_010230808.1	peroxidase 2	-3.22147	0.000282895
LOC100835722	XP_003570066.1; XP_014755429.1	hippocampus abundant transcript 1 protein	-3.23348	0.000485677
LOC100840042	XP_003576431.1	WRKY transcription factor 6	-3.24	0.000778732
LOC100843341	XP_003566138.2	non-specific lipid-transfer protein P5	-3.24525	0.00526658
LOC100842409	XP_003580884.2	receptor-like protein 2	-3.24774	2.33844e-05
LOC100837255	XP_003568713.1	CASP-like protein 1C1	-3.25374	0.000941938
LOC100839756	XP_003578125.1	WRKY transcription factor WRKY76	-3.26136	0.00057142
LOC100823697	.	.	-3.26362	0.0008114
LOC100830738	XP_024316187.1	ethylene-responsive transcription factor ERF019	-3.27811	0.0242963
LOC100826718	XP_003580168.1	omega-hydroxypalmitate O-feruloyl transferase	-3.30123	0.000117221
LOC100838814	XP_003574473.1	uncharacterized protein sll0103	-3.30761	0.00280464
LOC100840229	XP_003572168.1	uncharacterized LOC100840229	-3.3206	0.000294675
LOC100830353	XP_003557982.1	proline-rich protein 4	-3.33118	0.00175971
LOC100826617	XP_003580253.1; XP_010240193.1	probable metal-nicotianamine transporter YSL16	-3.34101	1.68074e-06
LOC100829915	XP_014756014.1	peroxidase 5	-3.35315	0.000202266
LOC100839781	XP_014751087.1	cationic peroxidase SPC4	-3.35677	0.000107396
LOC100822996	XP_003558713.1	uncharacterized LOC100822996	-3.36131	0.00106556
LOC100836672	XP_010237391.1	agglutinin isolectin 3	-3.36489	0.00131336
LOC112269860	XP_024313019.1	uncharacterized LOC112269860	-3.38136	0.00942077
LOC100827050	XP_003565286.1	Bowman-Birk type trypsin inhibitor	-3.38546	0.0135935
LOC100837422	.	uncharacterized LOC100837422	-3.38703	0.0039662
LOC100841795	XP_003561035.1	oxalate oxidase 1	-3.40399	7.02661e-05
LOC104583028	XP_010232982.1	non-classical arabinogalactan protein 30	-3.40691	0.000545509
LOC100841846	XP_003570594.1	RING-H2 finger protein ATL32	-3.42107	0.000320033
LOC100845089	XP_003570605.1	protein EXORDIUM	-3.42551	0.00276919
LOC100841010	XP_003563909.1	anthranilate O-methyltransferase 2	-3.44295	5.72469e-05
LOC100825629	XP_024316337.1	protein TIFY 11e	-3.44825	0.0117705
LOC100829199	XP_003570638.1	laccase-21	-3.48022	1.21063e-05
LOC100823201	XP_003577405.1	barwin	-3.48157	0.00288978
LOC100822338	XP_003571203.1	probable xyloglucan endotransglucosylase/hydrolase protein 12	-3.51136	0.000876674
LOC106866137	XP_014754372.1	subtilisin-chymotrypsin inhibitor-2A	-3.53159	0.00339159
LOC100837679	XP_003567948.1	non-specific lipid-transfer protein 2	-3.53338	0.00203772
LOC104583695	XP_014756205.1	putative lipid-binding protein AIR1	-3.53621	0.000602218
LOC100832823	XP_003560539.1	probable glutathione S-transferase GSTU6	-3.56176	6.05308e-05
LOC100834460	XP_003561521.1	peroxidase 1	-3.56642	0.000728123
LOC100835487	XP_003561021.1	probable 2-oxoglutarate-dependent dioxygenase ANS	-3.60026	0.00331757
LOC112269865	XP_024313040.1	thionin BTH7-like	-3.61075	0.000562102
LOC100835313	XP_003564903.1	putative lipid-transfer protein DIR1	-3.62457	0.000144844
LOC100836811	XP_003559308.1; XP_024314079.1	tryptophan synthase alpha chain	-3.68342	0.00018018
LOC100839024	XP_003557498.1	low molecular mass early light-inducible protein HV90, chloroplastic	-3.69454	0.000129365
LOC100835190	XP_003562551.1	putative lipid-transfer protein DIR1	-3.71701	0.00296584
LOC100842044	XP_003571440.1	(S)-beta-macrocarpene synthase	-3.72267	0.000147658
LOC100835351	.	uncharacterized LOC100835351	-3.72891	0.0012082
LOC100838566	XP_003562817.1	polyol transporter 5	-3.73933	0.000155392
LOC100843367	XP_003572040.1	pistil-specific extensin-like protein	-3.74566	0.000541348
LOC100838544	XP_003561030.1	oxalate oxidase 1	-3.74976	0.00029842
LOC100842357	XP_003573398.1	germin-like protein 8-11	-3.75418	0.000426667
LOC100844072	XP_003569751.1	UDP-glycosyltransferase 88F3	-3.81668	1.7381e-05
LOC100820905	XP_003569675.1	WRKY transcription factor WRKY62	-3.87039	0.000189871
LOC100842050	XP_003573397.1	germin-like protein 8-7	-3.9089	0.0051785
LOC100835404	XP_003568370.1	soluble inorganic pyrophosphatase	-3.94772	0.000760209
LOC100839920	XP_003571181.2	sucrose:sucrose 1-fructosyltransferase	-3.9497	0.00028529
LOC100827257	XP_024313961.1	glucan endo-1,3-beta-glucosidase GII	-3.95866	2.60847e-06
LOC100830602	XP_003563959.1	peroxidase 11	-4.00123	0.00117384
LOC100826342	XP_010232668.1	protein AUXIN-REGULATED GENE INVOLVED IN ORGAN SIZE	-4.01545	6.28013e-05
LOC106865717	XP_014751839.1	uncharacterized LOC106865717	-4.021	3.45028e-05
LOC100843598	XP_003558444.1; XP_014752770.1	non-symbiotic hemoglobin	-4.02942	0.000133344
LOC112270631	XP_024314242.1	peroxidase 30-like	-4.11261	0.000194602
LOC100844303	XP_003557681.1	non-specific lipid-transfer protein-like protein At2g13820	-4.12074	0.000955327
LOC106865416	XP_014755866.1	protein TIFY 11e	-4.12417	0.000176253
LOC100826707	XP_003559995.1	protein PELPK1-like	-4.12666	0.0406233
LOC100828847	XP_010239722.1	transcription factor MYB44	-4.19823	0.000373079
LOC100836612	.	uncharacterized LOC100836612	-4.24022	0.00119884
LOC104583259	XP_010233392.1	peroxidase 5	-4.32006	0.00230042
LOC100826599	XP_003578759.1	mannose/glucose-specific lectin	-4.38213	0.000405788
LOC100823483	XP_003572057.2	cortical cell-delineating protein	-4.38672	0.00478175
LOC100846919	XP_003569421.1	putative 2-succinyl-6-hydroxy-2,4-cyclohexadiene-1-carboxylate synthase	-4.40978	0.000282788
LOC100820865	XP_003580320.2	prolyl endopeptidase	-4.43115	0.00105243
LOC100839245	XP_003557664.1	putative 12-oxophytodienoate reductase 5	-4.47472	0.00246326
LOC100845034	XP_003559903.1	peroxidase 2	-4.477	0.000102012
LOC112270627	XP_024314232.1	peroxidase 2-like	-4.48405	0.000162237
LOC100842160	XP_003574233.1	probable xyloglucan endotransglucosylase/hydrolase protein 26	-4.59812	0.00163941
LOC100830793	.	uncharacterized LOC100830793	-4.68617	4.85141e-05
LOC100843478	XP_003572588.1	pectinesterase inhibitor 8	-4.77044	2.85177e-05
LOC100842052	XP_024318295.1; XP_003573652.1	horcolin	-4.94134	0.00337763
LOC104583679	XP_010234892.3	uncharacterized LOC104583679	-5.13705	1.14088e-05
LOC100840672	XP_003559612.2	alpha-amylase/trypsin inhibitor	-5.32645	0.00146306
LOC100837534	XP_003561528.1	alpha-amylase/trypsin inhibitor	-5.58146	6.66524e-05
LOC100841459	XP_003557506.1	protein YLS3	-5.65172	0.000145425
LOC100844427	XP_024312860.1; XP_003560624.2	cuticle collagen 2	-5.77103	0.000160765
LOC100837492	XP_010235858.1	abscisic acid 8'-hydroxylase 1	-6.02288	4.56445e-06
LOC100833507	XP_010237188.1	alpha-amylase/trypsin inhibitor	-6.67416	1.25279e-05
LOC100824220	XP_003576329.1	ervatamin-B	-6.83328	0.000131181
MIR528	.	bdi-miR528-5p	-7.14515	6.26824e-05
LOC104582263	XP_010229986.1	aspartate and glycine-rich protein-like	-7.89021	0.000922914
LOC100831965	XP_003573871.1	uncharacterized LOC100831965	-8.74934	0.00130629
LOC100843688	XP_003575064.1	copper transport protein ATX1	-9.11653	0.000103944
MIR528	.	bdi-miR528-3p	-9.69202	0.000112567
MIR528	.	microRNA MIR528	-9.75753	0.000119739
MIR408	.	bdi-miR408-5p	-10.1043	0.0049865
MIR408	.	microRNA MIR408	-10.2231	0.00505212
LOC100846878	XP_003561435.2	pathogenesis-related protein PRB1-3	-16.1886	0.000569561
MIR408	.	bdi-miR408-3p	-22.0839	0.00263037

## Sheet: Data 3
Supplementary Data 3. Gene Ontology (GO) enrichment analysis of BdPIL1/RNAi versus Bd21-3.
Down-regulated					Up-regulated
GO	Gene number	%	P value		GO	Gene number	%	P value
GO:0004601~peroxidase activity	13	2.13115	1.96706e-05		GO:0003700~transcription factor activity, sequence-specific DNA binding	9	1.47541	0.00180356
GO:0046564~oxalate decarboxylase activity	7	1.14754	5.32384e-05		GO:0043565~sequence-specific DNA binding	7	1.14754	0.00252962
GO:0020037~heme binding	20	3.27869	0.000134935		GO:0008061~chitin binding	3	0.491803	0.00632379
GO:0030145~manganese ion binding	7	1.14754	0.000280156		GO:0044212~transcription regulatory region DNA binding	3	0.491803	0.0152669
GO:0016762~xyloglucan:xyloglucosyl transferase activity	6	0.983607	0.000297597		GO:0004553~hydrolase activity, hydrolyzing O-glycosyl compounds	4	0.655738	0.0242778
GO:0046872~metal ion binding	29	4.7541	0.000434099		GO:0008270~zinc ion binding	9	1.47541	0.0945277
GO:0003714~transcription corepressor activity	5	0.819672	0.000447286		GO:0046658~anchored component of plasma membrane	4	0.655738	0.0149742
GO:0045735~nutrient reservoir activity	7	1.14754	0.000703228		GO:0005634~nucleus	12	1.96721	0.0622606
GO:0004568~chitinase activity	5	0.819672	0.00290061		GO:0009733~response to auxin	5	0.819672	0.000121458
GO:0016831~carboxy-lyase activity	4	0.655738	0.00337803		GO:0005975~carbohydrate metabolic process	6	0.983607	0.00628591
GO:0016629~12-oxophytodienoate reductase activity	3	0.491803	0.00613689		GO:0046620~regulation of organ growth	2	0.327869	0.05846
GO:0004553~hydrolase activity, hydrolyzing O-glycosyl compounds	9	1.47541	0.00726702		GO:009686~gibberillin biosysnthesis	3	0.491803	0.00628591
GO:0004867~serine-type endopeptidase inhibitor activity	4	0.655738	0.0102701
GO:0008889~glycerophosphodiester phosphodiesterase activity	3	0.491803	0.0111443
GO:0016702~oxidoreductase activity	4	0.655738	0.0130922
GO:0003959~NADPH dehydrogenase activity	3	0.491803	0.0141329
GO:0046914~transition metal ion binding	6	0.983607	0.0143716
GO:0008061~chitin binding	4	0.655738	0.0163138
GO:0051213~dioxygenase activity	5	0.819672	0.0213949
GO:0080043~quercetin 3-O-glucosyltransferase activity	7	1.14754	0.0214842
GO:0080044~quercetin 7-O-glucosyltransferase activity	7	1.14754	0.0214842
GO:0004364~glutathione transferase activity	5	0.819672	0.0380925
GO:0042349~guiding stereospecific synthesis activity	4	0.655738	0.0385139
GO:0010181~FMN binding	4	0.655738	0.0471264
GO:0030246~carbohydrate binding	6	0.983607	0.0519246
GO:0003979~UDP-glucose 6-dehydrogenase activity	2	0.327869	0.0612168
GO:0052716~hydroquinone:oxygen oxidoreductase activity	3	0.491803	0.064233
GO:0005355~glucose transmembrane transporter activity	4	0.655738	0.0818599
GO:0008171~O-methyltransferase activity	3	0.491803	0.0948509
GO:0008289~lipid binding	4	0.655738	0.0981145
GO:0016866~intramolecular transferase activity	2	0.327869	0.0999395
GO:0005576~extracellular region	30	4.91803	1.13288e-14
GO:0005618~cell wall	13	2.13115	2.53683e-05
GO:0048046~apoplast	8	1.31148	0.000551231
GO:0046658~anchored component of plasma membrane	8	1.31148	0.00690704
GO:0005622~intracellular	12	1.96721	0.00694372
GO:0009505~plant-type cell wall	7	1.14754	0.0110992
GO:0043231~intracellular membrane-bounded organelle	8	1.31148	0.0199344
GO:0005887~integral component of plasma membrane	8	1.31148	0.0574788
GO:0031408~oxylipin biosynthetic process	7	1.14754	8.58238e-07
GO:0006869~lipid transport	8	1.31148	3.7402e-06
GO:0009611~response to wounding	7	1.14754	3.84884e-06
GO:0042744~hydrogen peroxide catabolic process	13	2.13115	4.15816e-05
GO:0033609~oxalate metabolic process	7	1.14754	8.58869e-05
GO:1903507~negative regulation of nucleic acid-templated transcription	5	0.819672	0.000158882
GO:0006979~response to oxidative stress	13	2.13115	0.000186642
GO:0006040~amino sugar metabolic process	5	0.819672	0.000218483
GO:2000022~regulation of jasmonic acid mediated signaling pathway	5	0.819672	0.000218483
GO:0010411~xyloglucan metabolic process	6	0.983607	0.000373908
GO:0031347~regulation of defense response	5	0.819672	0.000621767
GO:0042546~cell wall biogenesis	6	0.983607	0.000823268
GO:0009664~plant-type cell wall organization	8	1.31148	0.00433931
GO:0009813~flavonoid biosynthetic process	9	1.47541	0.00694824
GO:0030001~metal ion transport	7	1.14754	0.00708204
GO:0046916~cellular transition metal ion homeostasis	6	0.983607	0.0179937
GO:0006520~cellular amino acid metabolic process	4	0.655738	0.0185042
GO:0009695~jasmonic acid biosynthetic process	3	0.491803	0.0205862
GO:0007275~multicellular organism development	6	0.983607	0.0278327
GO:0016036~cellular response to phosphate starvation	3	0.491803	0.0293061
GO:0016998~cell wall macromolecule catabolic process	3	0.491803	0.0293061
GO:0030643~cellular phosphate ion homeostasis	2	0.327869	0.0450235
GO:0046475~glycerophospholipid catabolic process	2	0.327869	0.0450235
GO:0009699~phenylpropanoid biosynthetic process	4	0.655738	0.0479288
GO:0052696~flavonoid glucuronidation	7	1.14754	0.0506334
GO:0006749~glutathione metabolic process	5	0.819672	0.060332
GO:0006065~UDP-glucuronate biosynthetic process	2	0.327869	0.0667729
GO:0046274~lignin catabolic process	3	0.491803	0.0749661
GO:0009693~ethylene biosynthetic process	2	0.327869	0.0880293

## Sheet: Data 4
Supplementary Data 4. Gene Ontology (GO) enrichment analysis of BdPIL3/RNAi versus Bd21-3.
Down-regulated					Up-regulated
GO	Gene number	%	P value		GO	Gene number	%	P value
GO:0046564~oxalate decarboxylase activity	11	1.74326	8.46589e-10		GO:0009733~response to auxin	7	1.10935	0.000121458
GO:0004601~peroxidase activity	17	2.69414	1.60257e-08		GO:009686~gibberillin biosysnthesis	3	0.475436	0.00628591
GO:0030145~manganese ion binding	11	1.74326	1.85192e-08		GO:0016491~oxidoreductase activity	4	0.633914	0.0697997
GO:0045735~nutrient reservoir activity	11	1.74326	1.0186e-07		GO:0015098~molybdate ion transmembrane transporter activity	2	0.316957	0.0208275
GO:0020037~heme binding	24	3.80349	1.28746e-06		GO:0008270~zinc ion binding	11	1.74326	0.00894331
GO:0046872~metal ion binding	33	5.22979	1.51025e-05		GO:0003677~DNA binding	9	1.42631	0.0395368
GO:0042349~guiding stereospecific synthesis activity	7	1.10935	9.27992e-05		GO:0005975~carbohydrate metabolic process	9	1.42631	0.00625859
GO:0003714~transcription corepressor activity	5	0.792393	0.000460827
GO:0016762~xyloglucan:xyloglucosyl transferase activity	5	0.792393	0.00298414
GO:0004568~chitinase activity	5	0.792393	0.00298414
GO:0046914~transition metal ion binding	7	1.10935	0.00320942
GO:0016831~carboxy-lyase activity	4	0.633914	0.00345395
GO:0052716~hydroquinone:oxygen oxidoreductase activity	4	0.633914	0.00800987
GO:0004364~glutathione transferase activity	6	0.950872	0.00897678
GO:0004867~serine-type endopeptidase inhibitor activity	4	0.633914	0.010492
GO:0008889~glycerophosphodiester phosphodiesterase activity	3	0.475436	0.0113141
GO:0008171~O-methyltransferase activity	4	0.633914	0.0149639
GO:0008061~chitin binding	4	0.633914	0.0166583
GO:0004553~hydrolase activity, hydrolyzing O-glycosyl compounds	8	1.26783	0.0237326
GO:0008289~lipid binding	5	0.792393	0.0249039
GO:0004197~cysteine-type endopeptidase activity	4	0.633914	0.0365575
GO:0008757~S-adenosylmethionine-dependent methyltransferase activity	5	0.792393	0.0520926
GO:0030246~carbohydrate binding	6	0.950872	0.0533717
GO:0003700~transcription factor activity, sequence-specific DNA binding	17	2.69414	0.0580815
GO:0003979~UDP-glucose 6-dehydrogenase activity	2	0.316957	0.0616905
GO:0019825~oxygen binding	2	0.316957	0.0616905
GO:0005507~copper ion binding	5	0.792393	0.0645805
GO:0051213~dioxygenase activity	4	0.633914	0.0914643
GO:0005576~extracellular region	38	6.02219	1.07666e-21
GO:0005618~cell wall	16	2.53566	2.23877e-07
GO:0048046~apoplast	8	1.26783	0.000688398
GO:0009505~plant-type cell wall	9	1.42631	0.000715684
GO:0046658~anchored component of plasma membrane	7	1.10935	0.0282499
GO:0033609~oxalate metabolic process	11	1.74326	2.03375e-09
GO:0042744~hydrogen peroxide catabolic process	17	2.69414	4.9378e-08
GO:0006869~lipid transport	9	1.42631	2.68237e-07
GO:0006979~response to oxidative stress	17	2.69414	4.35834e-07
GO:0009611~response to wounding	7	1.10935	4.18345e-06
GO:0009699~phenylpropanoid biosynthetic process	7	1.10935	0.000154391
GO:1903507~negative regulation of nucleic acid-templated transcription	5	0.792393	0.00016796
GO:0009664~plant-type cell wall organization	10	1.58479	0.000220548
GO:2000022~regulation of jasmonic acid mediated signaling pathway	5	0.792393	0.000230906
GO:0006040~amino sugar metabolic process	5	0.792393	0.000230906
GO:0031347~regulation of defense response	5	0.792393	0.000656426
GO:0030001~metal ion transport	8	1.26783	0.00166651
GO:0007275~multicellular organism development	8	1.26783	0.00166651
GO:0010411~xyloglucan metabolic process	5	0.792393	0.00366653
GO:0046916~cellular transition metal ion homeostasis	7	1.10935	0.00437265
GO:0031408~oxylipin biosynthetic process	4	0.633914	0.00544861
GO:0042546~cell wall biogenesis	5	0.792393	0.00669847
GO:0046274~lignin catabolic process	4	0.633914	0.0103646
GO:0006749~glutathione metabolic process	6	0.950872	0.0168828
GO:0006520~cellular amino acid metabolic process	4	0.633914	0.0192203
GO:0019438~aromatic compound biosynthetic process	3	0.475436	0.0300976
GO:0016036~cellular response to phosphate starvation	3	0.475436	0.0300976
GO:0046475~glycerophospholipid catabolic process	2	0.316957	0.0456684
GO:0030643~cellular phosphate ion homeostasis	2	0.316957	0.0456684
GO:0006065~UDP-glucuronate biosynthetic process	2	0.316957	0.0677181
GO:0003006~developmental process involved in reproduction	2	0.316957	0.0892607
